# Supplementary material for: DNA damage sensitivity of SWI/SNF-deficient cells depends on TFIIH subunit p62/GTF2H1
Source: Nat Commun. 2018 Oct 4;9:4067. doi: 10.1038/s41467-018-06402-y (PMC6172278; doi:10.1038/s41467-018-06402-y)
Supplement: Supplementary file 4 — Supplementary Data 1 [file 41467_2018_6402_MOESM4_ESM.xlsx]

## Sheet: Figure 1
	Fig. 1a					Fig. 1c													Fig. 1f
	siCTRL	siXPA	siBRM	siBRG1		siCTRL			siXPA			siBRM			siBRG1				DDB2		XPC		XPB		XPD		GTF2H1		XPA		XPF
	30.4885	75.9279	64.8137	80.2807		No UV	2 h after UV	20 h after UV	No UV	2 h after UV	20 h after UV	No UV	2 h after UV	20 h after UV	No UV	2 h after UV	20 h after UV		siCTRL	siBRM	siCTRL	siBRM	siCTRL	siBRM	siCTRL	siBRM	siCTRL	siBRM	siCTRL	siBRM	siCTRL	siBRM
	49.6343	70.4603	58.4365	59.5418		62.2902	38.0611	70.3111	57.1978	72.1569	27.1803	91.8241	46.5021	113.212	290.753	42.1417	69.4906		0.822828	1.21913	0.900118	0.876046	0.47071	0.342243	0.890666	0.272979	0.863179	0.90927	0.0674518	-0.0743812	-0.115429	-0.360955
	140.485	79.0976	85.7388	71.3983		106.75	24.2114	62.5558	79.9737	60.63	16.2288	200.398	38.7587	68.0554	114.073	52.5522	84.9956		0.684623	1.13598	0.772896	1.2055	1.41121	0.360774	0.844155	0.300262	0.320461	0.024913	0.12929	-0.010198	-0.029672	0.148527
	165.748	88.7247	97.4115	81.8078		118.95	34.1339	57.3325	47.635	52.4362	33.8266	132.301	53.4588	73.6456	261.067	48.626	177.179		0.827852	0.845364	1.11023	1.05017	0.653457	0.358329	0.705573	0.309706	0.582865	0.476901	0.173016	0.0438804	0.255673	0.209763
	133.061	50.8597	93.6761	77.6294		88.7078	100.431	77.7831	93.8813	47.4565	10.0587	87.414	35.4459	95.613	263	53.4209	179.633		0.791056	0.867827	1.11042	3.17393	0.845474	0.142585	0.118513	0.0856609	0.497496	-0.00509325	0.94404	-0.017254	0.873396	0.137374
	62.6243	72.1218	57.1686	75.9232		108.893	36.6411	78.3497	92.8298	35.6916	20.6531	118.781	52.4029	69.7117	193.205	45.9875	68.9042		0.441786	0.550659	0.597653	0.427382	0.815126	0.694078	1.63499	0.12553	0.55884	0.0106854	0.437791	0.0261467	0.835044	0.42082
	124.551	85.0082	77.4385	70.1775		137.984	37.2856	41.0606	94.8138	50.6705	22.1609	84.0392	43.9969	31.45	268.603	48.0093	199.525		1.0644	0.594648	1.26854	3.11748	1.37035	0.184358	0.846046	0.305046	0.950672	0.896717	0.328544	0.306467	0.0476359	0.3149
	122.041	68.7046	53.6194	83.9736		82.0326	48.4334	52.4456	84.1995	59.4793	14.0068	150.335	48.5311	51.5954	66.2549	67.6339	75.6361		1.72983	1.17297	2.13193	0.918888	0.959298	0.209201	1.44907	0.262774	1.4343	1.86506	0.675511	0.190056	0.97679	0.459661
	52.4788	59.6054	85.0813	64.307		163.711	43.5253	89.8764	67.9112	56.2256	11.2293	142.55	62.196	57.2684	129.969	54.6782	41.8246		1.54355	0.556789	0.320507	1.07638	0.967343	0.217093	0.80399	0.400221	0.886394	0.369013	0.466905	0.107745	0.185097	0.30663
	61.0454	50.3719	58.6887	93.1576		128.405	37.043	71.3204	61.0466	49.0238	27.3787	173.772	48.8831	59.049	43.475	44.7324	127.602		0.88449	0.698006	1.43641	2.64122	0.937608	0.406739	0.864051	0.443427	0.971841	1.73615	0.612959	0.453386	0.41892	0.187887
	113.215	81.5839	101.213	68.3747		152.184	49.9951	65.9023	95.9049	96.0835	43.806	117.953	37.4957	73.8526	190.035	58.0507	95.2889		0.971859	0.983029	0.745637	0.527236	2.16974	0.353781	0.352817	0.380179	0.581349	0.419604	0.523234	0.382073	0.326246	0.289732
	102.504	75.3693	74.5445	82.6138		129.928	63.6005	100.429	83.5647	56.8605	50.8887	228.556	45.2805	64.7841	160.632	41.8876	115.289		1.3722	1.73898	1.04286	2.50649	1.43893	2.49344	1.18392	0.381371	0.549498	0.640392	1.0337	0.545274	0.8352	0.28174
	64.9716	68.6292	80.653	71.8885		146.164	39.8796	62.4142	63.6456	69.419	38.0128	144.889	66.7924	42.7339	94.7026	33.8528	112.662		1.04199	1.66687	0.681987	0.839617	0.935601	0.781672	0.876714	0.448389	1.32961	0.720733	0.460942	0.401985	0.58809	0.320822
	98.9551	108.856	108.229	63.3879		177.823	37.7743	106.095	79.5571	60.7491	35.6122	145.386	41.5745	87.4968	101.587	58.7217	198.7		2.16815	0.807362	0.603793	1.27307	0.81556	0.7779	0.989466	0.30207	0.207055	0.692604	0.597567	0.421685	1.16146	0.581716
	108.823	56.6313	92.8018	76.5665		141.791	29.2045	98.4639	46.901	95.6867	39.9372	98.3459	43.8312	81.0578	166.821	39.171	139.133		1.28992	1.33076	1.06494	1.9908	2.50253	0.516337	1.58868	0.732813	1.02935	0.749745	0.988188	0.451621	0.781763	0.45594
	126.762	49.8959	83.2642	58.5096		168.403	31.6852	88.1943	59.8959	79.6959	16.1892	184.683	48.5518	56.0054	97.3302	45.4555	113.096		0.447995	0.917101	1.04315	1.32333	0.568788	0.282405	0.254589	0.863557	1.04903	0.279358	0.759178	0.128308	0.356126	0.273643
	121.584	61.9197	81.9963	61.5568		108.84	31.2655	84.8302	60.3324	92.2544	12.9553	141.763	50.2496	78.242	144.606	56.815	139.155		0.462744	0.799	1.33233	0.769176	1.00823	0.204985	0.980843	0.695731	0.654741	0.56703	0.92818	1.20429	1.11047	0.35087
	121.655	63.6707	75.5979	53.7538		109.619	60.5674	94.4269	54.4004	45.5519	17.9946	129.713	50.1875	31.3258	149.991	63.8206	117.048		0.471754	2.62103	2.01232	1.30107	0.98033	0.747224	1.35492	0.620291	1.82731	0.317577	0.97436	0.440361	0.77178	0.625437
	106.117	85.1307	77.6153	72.3787		75.2511	60.4205	70.5059	39.8777	99.8134	34.4615	122.57	48.7589	115.199	124.128	62.7695	137.96		0.73033	1.88763	1.28891	1.23285	0.648022	0.658895	0.891856	0.385697	1.37407	1.52431	1.83959	0.226048	0.0809772	0.913494
	62.5395	62.4853	59.7044	74.6623		98.6941	47.6844	81.8555	76.7398	69.4785	33.6282	137.042	30.0007	38.593	248.168	43.8051	133.378		0.676801	1.18025	1.03641	1.59239	1.46966	0.412443	1.16244	0.370284	1.55013	0.176223	1.31154	0.581274	0.366971	0.395847
	84.0726	63.2819	62.0352	98.6723		78.0133	43.0082	114.86	59.4595	77.8707	16.4074	132.902	61.8648	68.6144	164.649	81.1454	122.195		0.944231	1.37539	0.412811	0.325389	0.448265	0.26036	0.59786	0.209661	1.34202	0.765216	1.87599	0.245695	0.66302	0.449669
	41.5273	86.9619	62.1601	53.3979		99.6325	66.0953	9.89774	92.1751	104.138	24.0258	133.109	35.1147	76.0266	187.19	62.3222	46.7107		0.244865	1.37503	0.635225	1.75552	1.38643	0.288217	0.955708	0.250898	1.73478	0.430888	0.459174	0.470446	0.976454	0.71786
	99.6975	58.717	106.006	97.3573		107.901	33.5319	66.6814	81.0847	63.5663	28.708	127.539	60.6225	79.9604	107.428	53.9551	109.839		1.09256	1.0738	1.36601	1.56902	0.420942	1.2163	1.55614	0.240295	1.16609	1.20967	0.918295	0.380188	0.991378	0.491192
	108.613	61.9409	69.1359	81.254		114.417	54.1472	51.5249	94.6749	56.9002	28.0731	133.171	65.281	58.9455	107.689	53.3101	76.4179		0.958585	1.53691	0.0869918	1.96663	0.444745	0.433853	0.535923	0.19993	0.722665	0.228006	0.916246	0.62242	0.932292	1.15222
	65.582	57.6282	75.0889	63.6307		108.769	34.9218	79.9433	65.828	89.5761	11.8244	148.699	66.6682	55.0737	146.951	66.2397	125.192		0.529111	1.63848	0.160884	1.034	0.942645	0.456671	1.64808	0.303127	0.734726	0.189984	1.13658	0.220638	0.709662	0.702884
	119.904	60.2229	65.1272	63.8828		118.968	32.2287	119.499	103.027	82.3148	22.9942	150.19	59.256	65.2396	159.546	64.6327	91.8361		0.679417	1.17601	1.53937	0.823934	0.679764	0.239474	1.17529	0.278132	1.65462	0.696263	0.687823	0.192564	1.26197	0.420373
	134.944	56.6926	74.7283	80.4174		147.829	79.8831	53.3486	90.5482	92.2346	19.1453	96.0685	46.5642	90.8717	115.333	42.5456	128.948		2.07431	0.673408	1.18466	1.29606	1.75184	0.444766	0.979049	0.818005	0.653851	0.761185	0.88223	0.80597	0.964964	0.465929
	65.2992	73.8328	82.8188	82.8259		124.085	48.6742	118.1	103.424	60.2332	26.3074	194.663	61.989	70.6434	147.537	48.1114	131.576		1.32158	1.18842	1.40387	0.743381	1.23405	0.362504	0.88364	0.593585	0.911429	1.59648	1.1276	0.245023	0.75446	0.475044
	97.296	78.2492	130.547	71.2946		131.114	88.5237	61.582	72.9108	39.9968	24.9186	201.268	52.9619	83.9771	151.989	48.0744	69.0997		1.18213	0.290657	0.932206	1.46603	0.621342	0.403952	1.467	0.409169	1.18567	0.318501	1.34187	0.460097	0.971123	0.956135
	126.196	78.3953	112.223	96.3816		112.647	46.2308	100.872	71.7204	76.6803	38.4691	179.507	79.9811	71.0989	143.65	55.7032	125.105		0.671883	1.65795	1.65759	0.695007	1.02833	0.731169	0.429725	0.605817	0.674362	0.338345	1.31117	0.484193	0.748187	0.260508
	86.738	63.5175	81.1668	77.0143		93.4	63.0817	119.995	66.3438	42.3378	12.3006	75.4676	45.5083	70.5399	125.995	44.7085	86.4723		1.20851	1.54262	0.209223	1.57539	0.710205	0.4334	0.893332	0.116665	1.66702	0.338983	0.548068	0.591703	0.83612	0.619289
	95.2032	57.0131	68.4689	58.1042		97.1005	102.257	104.13	91.322	64.4591	19.4627	137.208	61.2643	106.648	122.13	30.2566	126.212		1.55065	0.579633	1.229	1.79938	0.571287	0.617833	1.53294	0.277563	1.27633	0.48183	1.19194	0.498381	0.852566	0.199967
	138.003	53.3861	59.5842	56.3838		109.884	72.4341	112.77	90.0522	57.2771	32.9934	82.5485	53.6451	51.8853	82.7155	36.9342	40.9994		1.67204	2.08781	0.801688	0.952514	0.508733	0.539759	1.55424	0.859872	1.14904	0.9306	1.2096	0.332551	0.944947	0.479529
	146.591	74.865	58.9903	88.7483		93.701	32.7652	59.8999	70.1134	40.6316	24.1846	152.322	32.2368	34.7213	220.633	43.5358	117.808		0.502799	0.348546	0.435437	0.873841	0.448781	0.0231636	0.997772	0.173345	1.44439	0.416967	1.36697	0.358544	0.616714	0.673501
	95.3329	90.7232	84.3342	79.3498		159.851	57.2458	70.4882	92.2544	57.8525	30.5729	177.085	38.0547	55.8605	103.324	54.0181	42.6281		0.586365	1.74833	1.14168	1.68841	1.50557	-0.762147	1.98582	0.353593	0.649381	0.373169	1.39347	0.372176	1.24347	0.838767
	95.2292	68.4642	64.2458	80.8227		162.542	42.47	89.5931	93.6631	39.4809	41.7625	100.313	38.8415	71.658	84.4745	53.1147	57.3514		1.09696	1.24657	1.29952	0.680649	1.28451	-0.108787	1.09396	0.312692	0.925488	1.01179	1.59545	0.600757	0.483854	0.603638
	126.91	65.2968	56.1977	59.3863		152.698	43.3854	78.155	44.0837	80.9458	26.5256	117.125	47.9514	95.2403	147.255	54.9366	147.95		1.13596	1.32458	1.74481	1.11103	0.312333	-0.578852	0.410375	0.550449	0.660566	0.472065	0.759445	1.07127	0.621137	0.44272
	82.0482	48.8471	58.0123	84.7867		168.067	36.2463	73.0379	77.8905	75.9462	23.9068	238.536	50.291	49.2972	125.213	61.8618	71.7056		0.714704	0.521406	0.905906	1.83044	1.41522	-0.0270828	1.96574	0.372422	1.27006	0.287358	1.22762	0.444904	0.403413	0.693772
	135.917	70.9529	85.02	83.5164		200.947	43.0738	109.034	86.5009	82.2949	22.0022	95.5508	54.2456	57.786	130.686	53.9963	94.7895		1.08885	0.0806382	1.10458	0.343508	1.09235	0.065439	1.00082	0.617114	1.04477	0.337919	0.915452	0.435484	0.843961	0.700718
	112.061	55.4694	73.1847	107.427		182.019	47.6951	76.5437	39.3222	39.719	25.3948	206.071	35.4667	88.7598	122.065	58.8998	95.8318		1.13949	0.316027	2.06569	0.374387	1.54932	0.030452	2.12376	0.48116	0.183798	1.07491	2.33038	0.368535	0.664606	0.326444
	112.12	49.6013	69.9819	73.6725		181.205	47.0364	79.0934	72.6529	69.419	28.2715	174.414	58.7177	89.9607	95.5278	52.9648	132.618		1.65609	0.201918	0.611857	0.342562	0.494083	0.490889	1.06633	0.408175	1.73856	0.381484	1.84937	0.379463	0.232749	0.743895
	117.036	112.136	57.7106	88.482		158.01	50.3315	83.272	58.4675	82.3941	38.9651	173.192	52.9205	63.0656	152.206	45.7204	118.72		0.622484	0.703453	0.881185	0.834476	1.47728	0.144437	0.535206	0.455741	1.81481	0.288994	2.70327	0.440331	1.55298	0.616506
	152.014	120.403	62.8152	79.9884		154.964	30.5289	98.641	59.8959	59.142	18.6096	102.073	43.7691	83.2938	172.185	53.1451	140.523		0.630459	0.186968	0.754566	0.398177	0.726861	0.211836	0.492397	0.479417	0.177365	0.499277	-0.16152	1.08201	0.688032	0.749774
	106.379	111.33	59.5418	101.045		136.373	32.5209	65.2295	60.7094	54.4797	31.9022	101.12	58.2415	50.6223	99.6104	49.6228	132.488		1.2718	1.24021	0.246316	0.651536	0.932429	0.25513	0.936262	0.373052		0.463736	-0.00130234	0.0339242	1.25375	0.525402
	92.7688	111.504	69.4493	112.937		89.4869	47.1125	71.2496	106.479	46.4645	23.6092	154.662	59.6494	62.2996	172.423	40.817	149.557		0.421208	0.255075	0.557318	0.784364	0.704343	0.313611	1.52227	0.770207		0.284846	-0.0691854	0.117514	1.14289	1.03471
	107.894	83.7686	79.4935	63.9959		97.6494	36.8217	92.1605	65.2725	56.9597	13.6497	132.011	54.1627	83.1075	111.011	48.0983	142.282		2.09186	0.3409	1.017	0.693981	2.30938	0.421222	0.79338	0.178462			0.0757659	0.0944768	1.16161	1.06217
	147.439	93.5559	68.747	65.7894		164.419	33.3708	70.0278	67.4945	52.9124	26.9224	99.5882	59.7529	72.2791	171.446	66.0681	23.3011		-0.0520084	0.120364	1.11358	0.91078	0.329493	0.347617	1.04672	0.138779			0.241571	0.126945	1.32935	0.986303
	98.9763	100.791	61.4672	78.0088		108.716	34.9785	71.6568	66.7406	68.1889	19.2842	119.402	50.4152	57.2684	137.917	73.8598	156.81		0.0136588	0.328053	0.84981	0.848591	0.701504	0.691021	0.404113	0.980553			0.117062	0.286227	0.63781	0.990852
	98.1467	85.1496	54.8143	89.0452		158.098	37.7637	103.917	62.3759	52.7338	25.4146	124.247	58.5935	86.7722	130.621	84.0141	140.393		0.109883	0.734625	0.0272859	0.981223	1.53695	0.717234	1.84164	1.49086			0.365739	0.123334	0.415179	0.687357
	88.9179	100.904	73.3167	123.545		88.938	90.2624	105.918	106.36	63.1893	20.8118	113.916	75.9852	54.9909	274.097	56.9779	137.461		0.786906	1.55122	0.221817	0.987547	1.00607	0.693307	2.04048	0.254511			0.123459	0.456111	0.625266	1.07978
	83.8393	93.8976	80.9311	67.1728		130.264	75.5752	70.8246	90.6077	19.0858	26.7637	124.972	86.0682	77.0618	142.629	48.4023	66.8195		0.747842	0.587648	0.444269	0.650413	0.0141997	0.562994	1.08748	1.48324			0.429602	0.150544	1.17192	0.614199
	73.7739	115.817	107.519	70.9859		131.751	39.0491	124.014	79.0015	39.8976	24.3433	109.94	52.6513	79.5463	273.641	55.0952	108.166		0.841512	1.72203	0.707036	0.626158	-0.108916	0.705488	0.440182	0.91584			0.239028	0.583751	1.52148	1.47429
	111.189	107.717	88.2463	88.1143		118.932	57.3237	84.7594	65.2725	66.2843	23.3116	59.2974	52.6306	12.8367	188.515	56.1636	69.23		0.420974	1.64704	1.15573	0.671678	0.118481	1.04941	0.122195	1.84701			1.14012	0.80775	0.33015	0.808672
	101.246	95.5143	67.3849	81.8691		98.216	43.1233	60.3072	100.964	76.72	45.8891	117.601	48.7796	55.8191	179.525	85.3952	175.073		1.11578	1.02095	0.995038	0.982471	-0.0649964	0.263522	1.14382	0.930263			0.366894	0.249993	1.15246	0.955565
	84.7419	78.6993	110.392	92.5708		122.916	38.2417	66.1502	86.0049	75.2915	26.9026	130.831	60.6018	48.0135	337.355	44.1135	119.155		0.348912	1.67162	0.964707	0.45915	0.0302823	0.630073	0.15579	1.00884			2.05773	0.663123	1.15085	4.67753
	77.4786	79.7976	83.1511	74.8084		93.5947	56.0293	37.661	73.2282	48.3691	38.7072	111.949	47.1232	33.1064	257.94	52.2482	109.448		0.172014	1.07986	1.07148	0.555184	0.0482416	0.603955	0.983609	0.900233			0.921325	0.606609	0.911745	0.57327
	100.692	110.27	88.3618	89.5708		83.8386	52.3465	49.8605	73.4861	75.1526	18.3319	127.042	42.5476	62.0511	173.227	37.9831	146.886		0.103389	1.06519	0.313599	0.828826	0.806012	0.223445	0.497364	0.868626			1.01162	0.709743	0.470613	0.235761
	73.7739	97.9417	63.3926	86.6579		109.725	48.7911	97.2068	65.1931	72.7917	39.838	95.1575	39.5454	42.6718	224.411	76.7241	67.2755		0.220979	2.289	0.361173	0.848424	0.384706	0.100535	0.401993	0.576851			0.319139	0.600002	1.43982	0.529495
	77.9947	78.4849	81.7018	85.3428		110.646	58.8659	96.6048	50.1745	57.912	43.1116	102.052	45.6325	60.6846	180.176	36.02	104.779		0.169882	1.40632	1.26589	0.740684	0.541472	0.399776	0.41955	1.43005			0.406323	0.363394	1.34062	0.561945
	139.151	102.448	116.197	89.5637		96.9412	36.9421	86.4591	88.0088	71.0855	22.7759	142.074	61.0573	50.7879	70.8152	31.0167	111.228		0.889337	0.651647	0.996539	0.655626	0.0872122	0.967353	1.35882	0.859146			0.849323	0.4241	0.747676	0.959454
	143.459	83.4056	102.985	54.4702		90.1066	39.1943	105.21	95.1709	54.1028	33.41	153.233	57.7446	48.3448	166.321	34.6866	112.792		2.56131	1.47738	1.45673	1.07163	0.390719	0.564494	1.76354	0.162018			3.11152	0.372682	2.0946	0.529009
	161.624	76.2696	102.853	78.5344		80.6161	44.2919	49.5418	68.8436	70.0737	24.6607	161.37	40.3736	31.3258	198.07	64.5242	168.601		1.16196	1.19987	1.45621	1.08804	0.317684	0.31937	1.57121	0.89776			0.576214	1.05169	2.1696	0.584905
	89.2644	96.8317	107.378	82.8589		112.292	51.6064	56.0754	84.1003	79.7555	32.9338	104.371	49.2144	87.4554	152.662	41.9289	102.368		1.90863	0.86933	1.16884	0.419339	0.970148	0.516137	0.808319	1.1358			2.06139	0.964035	0.756934	0.785486
	73.7479	80.8863	81.1409	71.2946		86.3352	27.3454	101.102	85.8264	52.595	38.2509	185.553	58.9662	47.6201	173.726	38.9299	94.7677		0.367584	1.01526	1.2982	0.6539	0.475307	0.641078	0.998465	0.43145			1.07642	0.280206	1.10584	0.249724
	170.08	99.5207	121.655	91.2464		75.0918	41.3899	127.803	57.297	47.5358	19.9389	105.282	35.653	64.6806	178.07	19.4986	127.211		1.86619	0.60889	0.530199	0.700081	0.756801	0.789237	0.888568	0.496468			0.580984	0.447622	1.15942	0.513556
	98.571	92.1207	176.764	113.538		75.198	57.9788	85.4676	67.0382	54.7773	51.6823	174.228	27.1642	66.4819	171.012	47.2319	120.132		0.965948	0.717889	1.37712	0.834312	1.50086	0.375346	1.28695	0.484149			1.10166	0.824154	1.63859	0.551894
	118.087	106.471	91.277	77.7967		84.3521	57.5114	62.8214	71.9386	76.0851	34.1639	194.932	62.9414	83.4595	179.112	25.7506	81.76		2.39962	1.72904	1.38847	0.510825	2.37171	0.796084	1.17213	1.15038			1.24704	0.656113	2.17243	0.151867
	71.1438	94.9534	123.328	89.262		110.646	63.7722	82.7409	74.6567	55.9677	30.1563	112.28	49.7527	118.843	144.953	59.4991	77.8946		0.124561	1.17819	1.17611	0.515149	1.47778	0.53567	0.767852	0.801851			1.63927	1.17625	1.23937	0.463968
	103.701	84.5958	109.904	100.741		101.279	36.5243	96.8172	76.343	51.5038	19.3437	139.817	51.2641	115.696	204.302	56.6044	28.9906		0.733109	1.11068	0.960131	0.598534	0.302381	0.503741	1.43935	0.421404			0.837705	0.490988	1.65446	0.463356
	111.945	91.0154	110.168	86.6155		115.497	51.8613	91.7002	78.4262	23.4505	54.0234	148.968	61.8441	65.8814	267.104	54.5457	21.5204		0.92359	0.95256	1.27409	0.608487	0.513536	0.441009	1.36019	1.15684			0.840507	0.242526	1.0309	0.633591
	92.0594	113.154	115.9	78.433		113.868	47.6526	99.42	63.9631	50.611	32.6958	192.261	48.2206	83.1489	249.493	54.7064	22.085		1.04975	1.22177	1.06725	0.708094	0.926445	0.204866	0.453407	0.630068			2.19926	0.929498	2.32886	0.452045
	155.938	89.0617	79.9272	141.508		83.3783	61.6989	86.8133	107.829	27.8152	31.6046	173.958	47.1025	80.8921	184.497	40.1525	28.3174		0.225778	1.25314	2.13378	0.366901	0.806194	0.455313	0.703568	1.35129			0.893577	0.455626	0.505996	0.777022
	112.553	89.6037	95.9055	71.7589		126.05	39.0102	72.6306	125.367	43.2108	33.7076	139.755	51.6989	78.5111	179.872	43.5141	23.5182		1.42145	1.04326	0.83598	0.443719	0.302593	0.334177	0.74244	0.777222			1.90523	0.359718	0.791406	0.570034
	103.164	109.996	81.8714	126.5		104.006	40.9915	89.7348	95.151	47.4366	56.6819	160.128	40.3736	101.141	166.951	49.2775	25.5595		1.02084	1.92678	0.877578	0.871631	1.64786	1.33639	0.495772	0.844487			1.41818	1.04144	1.2233	0.423184
	66.3338	95.4837	92.5048	55.0876		86.229	43.4332	62.2725	73.6448	52.0394	44.1433	123.895	48.3655	50.1047	5.19008	76.5895	20.2608		1.8895	1.56759	0.756442	0.482847	0.682061	0.898109	1.23135	0.156364			1.62383	0.380411	1.50622	0.254521
	91.5574	74.5987	83.5965	99.4335		122.35	12.8069	46.1422	112.689	58.2691	31.0292	166.815	35.5909	73.9147	86.5592	82.0227	48.0571		1.79863	1.21952	0.796434	0.940585	0.606084	0.253751	0.446807	0.539157			2.81348	0.447185	2.11813	1.23093
	121.695	60.2252	84.7089	97.699		99.5617	51.2983	64.0609	107.868	45.2344	41.207	184.207	66.1092	87.4347	60.4351	74.3962	32.2914		0.129981	1.33443	0.759371	0.632244	0.490734	0.292006		0.300091			2.15116	1.17013	1.63184	0.328312
	120.863	66.5365	111.45	56.2471		98.4462	47.5835	66.5574	84.1797	55.9677	19.5421	148.74	49.9804	99.0085	73.3777	68.2984	15.5051		0.845571	1.17074	0.707084	0.399623	1.42556	1.17176		0.744842			1.0248	1.72211	1.89283	0.210492
	95.7806	60.8168	104.5	120.976		94.7279	64.0715	58.6782	71.6807	44.1631	35.8701	130.231	68.7386	108.139	64.2571	83.0369	15.8742		0.135477	1.6607	1.10674	1.94453	0.668303	0.916761		1.00362			0.75872	0.612796	1.06559	1.22073
	126.382	80.8227	61.2221	83.8204		55.8629	42.601	58.4834	90.7268	65.4511	32.0014	169.114	58.6556	98.4288	50.0549	70.3961	15.4616		2.92232	0.885525	1.73466	0.857019	1.70426	0.546189		0.633167			1.70637	0.600404	1.19652	0.619362
	95.3541	79.708	110.43	102.038		83.2543	37.2927	72.5598	64.3004	54.2615	16.4868	210.15	54.7839	76.627	42.9539	61.2255	43.0624		1.86489	0.0707297	1.76421	0.742354	1.24571	0.434088		0.620328				0.843181	1.4918	0.660749
	82.0883	77.9947	122.098	65.8695		93.1344	50.8804	60.98	67.9905	57.297	38.4493	212.738	55.0323	106.773	42.2589	40.3262	31.9005		-0.112629	1.34421	0.687715	0.342176	0.738075	0.18466		1.00331				0.660433	2.3586	0.360675
	83.1346	71.3653	91.8426	50.8786		62.2725	57.8194	74.5429	94.1194	51.1467	25.7519	127.891	55.612	53.8315	38.1112	43.5228	13.7461		1.60885	1.52803	1.3151	0.640792	0.939925	1.3677		0.7636				0.823039	2.35866	0.883276
	82.6468	67.9363	101.531	101.67		78.8101	74.6633	46.4609	45.4328	52.7338	34.7194	102.321	45.0528	49.2972	48.3828	47.8225	23.3445		-0.0961523	1.26742	0.794205	0.216824	0.938842	0.98208		0.0833603				0.858213	1.92032	0.104391
	109.824	62.5654	100.232	86.6555		95.9673	87.1851	76.8624	111.082	54.321	44.1433	103.584	45.736	45.8189	43.6705	39.3121	11.9871		0.567054	3.16671	1.42769	0.582229	1.48364	0.955382		0.553868					0.572398	0.42156
	96.3439	83.6908	101.969	80.9241		118.684	47.6933	81.6431	55.5114	37.8938	28.6088	131.908	56.8336	59.2767	60.1962	51.4599	21.9547		0.102825	2.15772	1.21471	1.1373	0.897673	0.319018		0.543991					0.992375	0.639425
	81.8903	95.5685	84.2258	95.5261		125.413	60.1425	20.8933	70.6094	44.2821	44.5004	94.7227	52.5892	60.1463	40.4783	61.7358	27.1882		1.6215	0.845454	1.08105	0.462346	0.321879	1.43209		0.841125					1.14816	0.167272
	98.1538	93.5441	89.123	103.782		126.971	33.817	61.4935	52.4362	70.4705	44.54	88.7184	48.9038	77.5587	53.0734	52.2482	42.8236		2.24664	1.64202	1.0873	1.37445	0.623161	0.885395		0.482975					0.312283	0.239801
	83.1323	73.1046	90.1599	81.9327		98.3046	65.3268	60.856	60.9276	43.0719	40.6713	104.433	60.7467	50.1875	65.9075	61.4514	40.0222		1.93872	-0.546409	1.24256	0.840431	0.472853	0.546673		0.624815					1.32354	0.453397
	51.6068	59.0092	89.1819	76.5618		92.674	63.5651	58.3772	67.7326	55.0154	40.592	87.062	45.6739	40.974	39.1536	48.6608	36.5043		1.02903	0.885066	0.930088	0.59651	1.46738	0.479462		1.14298					0.424323	0.127756
	54.5951	63.3549	87.4073	86.9195		181.081	48.9628	85.0072	56.3446	56.2058	20.5936	86.1303	38.7794	78.9252	55.0061	44.917	20.4129		1.4513	0.316343	0.307504	1.30555	0.831759	1.09798		0.848425					2.00168	0.595524
	84.1904	64.0808	115.673	86.9242		96.2861	40.4143	50.7281	107.114	47.0994	21.1094	106.938	48.4897	49.3386	42.715	50.4675	18.0024		1.34827	0.42092	1.19739	1.13582	0.558014	0.516091		1.14922					0.104218	0.894042
	63.0321	68.2945	74.5916	54.2746		78.2789	53.1415	44.5841	89.7546	48.2897	21.3078	120.603	43.0238	48.1792	44.1048	47.6966	19.5008		0.355957	0.246344	0.989884	0.288004	0.628387	0.657569		0.82232					0.711288	0.694294
	38.0158	78.0041	76.4416	79.8965		152.415	47.5534	58.9261	72.1767	56.2851	10.1182	115.696	54.9702	49.9183	46.6455	49.334	34.919		1.33184	-0.0387343	0.9548	0.860334	1.38071	1.18588		0.253891					1.45709	0.27832
	54.4608	59.1883	98.34	90.7962		67.248	40.9508	86.3529	90.0522	47.893	32.6561	83.0868	47.7237	46.5849	46.4067	56.9714	21.0426		1.29231	0.235191	1.11684	1.03546	0.718314	1.33575		0.520059					0.916549	0.356797
	39.7998	60.1003	102.877	73.8422		113.443	33.4753	85.3082	86.8581	30.7515	20.3555	95.7165	23.0647	52.1958	42.2155	76.976	21.8027		1.90397	0.178206	0.457521	0.704582	0.817876	0.60859		0.790324					1.00391	0.2793
	103.268	81.525	104.778	77.4904		82.5815	52.7785	63.4057	47.5358	35.9892	26.4661	94.35	37.7027	75.4055	74.7024	57.3797	16.6994		0.948135	0.361202	0.297806	0.840712	1.87649	0.63753		1.13267					1.44512	0.512393
	97.3313	70.326	90.1411	102.292		94.8873	30.1376	66.8938	71.9188	54.1821	21.8038	124.93	46.5021	57.6618	40.5217	33.5791	35.0059		1.30489	0.830779	2.81833	0.56517	1.43651	0.338261		0.844748					1.52806	0.509241
	123.649	75.1619	123.726	78.6428		63.512	46.4804	42.5833	115.745	50.7102	24.3829	119.734	33.0028	78.4904	39.9571	37.5987	13.7027		2.41696	1.38476	1.0568	0.528708	2.32796	0.908118		0.537691					1.46017	0.036096
	142.83	44.4354	92.4318	109.68		143.615	52.7218	48.8513	113.106	48.6865	26.6645	113.419	35.4252	55.3222	27.5356	58.3938	35.5705		0.853939	0.13555	0.556298	1.72211	0.41516	0.665765		1.60156					0.922197	1.2515
	37.5468	44.4307	101.609	77.627		83.9626	37.7053	54.5527	129.751	54.5789	53.5473	148.989	43.6449	17.9921	33.8115	46.5456	9.55495		0.329525	0.239739	1.69157	0.332419	0.780163	1.15785		0.206798					2.72663	0.724097
	109.131	72.8712	72.4376	83.0404		154.274	60.6117	70.5767	130.029	88.5444	32.7354	98.8843	34.2865	70.1051	45.4729	45.4121	19.7831		0.838248	0.492124	1.2186	2.25946	1.16928	2.413		0.760572					1.41173	0.159233
	101.724	40.3536	92.1254	73.788		67.1417	56.2082	95.2237	141.933	58.8444	7.73747	175.884	41.0568	53.9764	84.583	86.4832	20.0437		0.521406	0.537218	0.883762	0.700145	1.00704	1.10242							0.970747	0.0697213
	115.266	47.1244	101.185	76.715		179.912	44.3982	82.4576	125.942	57.4755	32.4775	127.27	49.1316	42.796	39.2404	88.4723	34.2241		0.0806382	4.24339	0.62965	1.42429	0.653358	0.411365							0.0832695	0.223376
	132.114	39.6136	64.8891	84.4591		136.603	57.2316	88.4954	114.872	98.742	37.2391	191.164	37.5992	74.039	76.1139	57.1147	14.4193		0.316027	1.37621	0.539221	1.07632	1.42203	0.253027							2.43984	0.40025
	168.145	45.8706	86.6225	67.2034		196.308	38.0098	107.122	95.8454	65.2527	31.0491	92.8593	31.7192	97.4557	21.8244	47.6944	15.2662		0.201918	2.6818	0.864268	1.67409	1.96695	0.535207							0.497726	0.478599
	106.921	55.6462	100.624	76.4982		148.98	57.3609	57.846	98.4643	76.9184	45.4328	95.7993	45.6739	63.6868	50.5544	56.1614	23.6919		0.703453	0.145814	0.607188	1.19125	0.72662	1.36144							0.139105	0.469494
	107.569	60.706	73.3709	85.2863		160.258	46.5123	58.873	132.013	100.528	15.5741	130.521	47.0611	36.916	41.26	46.854	29.4466		0.186968	0.666164	1.73299	1.20582	0.705971	1.23194							0.198318
	138.842	41.6333	93.9707	62.1813		103.085	36.4835	90.2128	112.035	69.2999	16.705	111.265	52.6927	42.6925	60.3916	32.7909	13.0295		1.24021	0.543944	0.944057	0.846184	1.23718	0.376463							1.30275
	100.522	92.7759	65.278	77.8085		131.397	30.4918	72.6129	120.05	77.0969	20.3158	171.184	59.5045	53.0654	34.1155	46.4892	11.8134		0.255075	0.373104	0.540487	0.922714	2.52937	0.512449							1.66697
	118.275	67.5758	75.8831	73.5759		129.804	52.6829	90.6378	111.36	63.7052	46.2264	152.053	45.5497	57.7032	39.2622	34.4912	18.0893		0.3409	1.12047	0.740821	0.178462	1.47097	0.563572							0.988955
	141.246	78.2728	100.357	51.0601		122.314	59.5511	82.794	127.43	85.5486	47.02	148.989	62.8793	50.9328	54.9627	53.2667	21.086		0.120364	3.13151	1.58452	0.138779	1.19679	2.0198							0.994578
	133.478	67.4909	91.1709	59.2943		117.463	41.3262	43.5925	120.863	73.2679	28.6088	62.8379	56.6473	43.5	74.1595	51.9246	9.53324		0.328053	1.77616	0.0985942	0.980553	0.248018	1.29965							1.59471
	114.568	69.143	74.8037	87.5416		123.235	32.404	74.5606	87.8699	80.7673	39.7984	84.9502	52.0923	46.6056	72.7479	64.0529	47.2319		0.734625	0.303545	0.812975	1.49086	1.30811	0.736212							2.06563
	117.542	81.4708	58.2715	68.4171		139.719	46.1741	96.0205	106.083	74.6765	16.7645	106.276	62.2996	54.4112	46.6673	44.3545	27.5573		1.55122	2.46072	1.77952	0.254511	0.780167	0.560464							1.29324
	149.346	74.1085	77.7897	67.6794		114.931	59.5901	83.7324	86.0843	68.7841	30.8507	78.6975	63.7075	49.3179	45.1471	69.4493	50.3155		0.587648	1.69054	1.05306	1.48324	1.10376	0.559117							1.28652
	119.143	75.2232	78.8384	61.5827		94.7102	61.837	164.579	142.965	55.1146	27.4978	63.0449	44.3074	57.2063	45.1689	48.8453	31.5748		1.72203	3.10911	0.686115	0.91584	1.35347	0.601299							0.119846
	110.878	66.2584	90.735	63.4115		120.065	43.5394	155.814	124.514	51.107	21.1888	41.2225	40.6635	55.3636	40.8257	48.4002	42.6281		1.64704	2.29404	1.04033	1.84701	0.751929	0.76478							0.435884
	118.773	71.4667	78.3246	59.3863		101.722	36.4587	74.9678	90.3102	50.8094	30.2356	86.1096	44.6387	61.7405	20.3043	39.1188	38.6541		1.02095	1.66964	1.01866	0.930263	0.621625	2.20533							1.07677
	118.994	81.1597	78.3176	48.1472		65.6721	68.282	65.4065	81.5609	61.7014	34.521	60.4776	62.8586	34.4728	36.4825	56.5154	49.4034		1.67162	1.49378	1.98582	1.00884	1.56171	0.629696							0.255776
	123.969	81.5627	66.553	55.7405		99.7742	72.7085	175.202	110.13	54.7773	26.7042	71.4716	48.9866	87.5175	74.3983	85.0174	19.87		1.07986	1.30744	1.09396	0.900233	0.864098	0.683371							0.543627
	104.684	85.4018	61.6487	67.5593		115.55	70.0491	55.0661	115.348	64.4987	0.0396793	58.5521	62.9621	46.792	62.6718	27.0601	42.3458		1.06519	0.607555	0.410375	0.868626	0.893264	2.10665							1.10072
	96.959	88.5267	64.5144	46.0639		90.567	30.3041	94.303	93.0877	50.3531	30.1761	76.6891	37.682	67.3721	41.4989	91.7666	40.4783		2.289	3.61037	1.96574	0.576851	1.15963	1.06382							1.63466
	109.473	90.3108	53.2565	58.3352		87.8579	61.5395	59.7937	115.507	48.627	16.4471	86.2132	51.3676	48.1585	58.6109	43.5271	54.9844		1.40632	0.979561	1.00082	1.43005	0.953188	0.45406							0.332092
	127.754	104.366	104.086	49.8841		71.9047	39.706	68.6822	105.448	64.2805	12.9553	70.4571	53.5416	65.6123	76.8088	37.5379	40.804		0.651647	1.74508	2.12376	0.859146	1.70786	1.20277							1.34346
	124.403	65.1154	55.7734	56.7939		131.663	48.2723	57.1732	99.5753	49.1627	35.1757	61.989	37.7648	59.3802	55.1581	56.0159	35.3316		1.47738	0.0157338	1.06633	0.162018	1.31099	0.482084							0.526614
	102.573	60.303	81.6593	50.921		105.706	34.8528	47.7889	124.157	51.8807	25.1369	89.7122	44.1625	77.7451	78.0249	54.7151	27.3619		1.19987	0.340513	0.535206	0.89776	2.30173	0.568664							0.808884
	110.932	79.4983	92.6887	44.2704		88.2298	42.9852	42.4416	109.455	64.8955	11.3284	68.925	38.7172	30.1456	49.8595	51.8595	44.5825		0.86933	1.6106	0.492397	1.1358	0.741384	0.68894							0.848143
	74.1886	72.7699	134.84	65.3369		89.0088	48.9858	57.1732	134.176	71.0855	13.6497	84.2462	45.8603	62.2996	59.1538	68.7392	22.693		1.01526	1.50452	0.936262	0.43145	0.504383	0.819096							1.79931
	99.8035	86.1135	84.855	60.4515		96.3215	47.8473	71.1256	144.056	66.0661	20.911	62.9828	40.4771	63.0035	68.2962	38.6063	42.9756		0.60889	1.21266	1.52227	0.496468	0.878109	0.608679							1.46588
	77.356	82.3852	100.282	47.789		73.1795	38.1072	83.1835	111.281	68.427	18.3319	62.2375	42.6304	73.5007	43.4533		24.4737		0.717889	0.790937	0.79338	0.484149	1.30361	0.840469							0.14558
	101.489	78.3411	80.316	55.0005		73.3212	72.2783	93.2937	138.163	45.8296	31.5252	77.4966	36.3984	47.351	41.6075		36.4174		1.72904	1.91564	1.04672	1.15038	0.853351	1.41405							0.992522
	92.1961	84.2894	79.3663	38.1313		68.0093	87.0027	64.5035	126.18	53.2298	4.18617	90.8302	37.2886	55.2394	55.5273		21.3032		1.17819	1.31507	0.404113	0.801851	1.16636	0.683709							1.6788
	110.032	70.762	81.2705	57.0908		95.9851	49.7649	78.8809	142.965	43.4092	22.6371	103.915	46.1087	48.4069	41.9332		31.0319		1.11068	0.438747	1.84164	0.421404	2.09315	0.354334							0.249396
	94.2087	80.5894	122.967	49.3845		109.158	35.9382	36.1206	126.26	69.2801	25.5138	93.4597	47.9514	59.5666	60.131		24.6909		0.95256	0.112882	2.04048	1.15684	0.839021	0.843009							0.211357
	84.3436	74.0331	82.1778	70.9223		86.1404	78.8845	37.236	146.02	50.2935	1.2499	92.9214	44.6594	53.6037	47.4707		37.3729		1.22177	1.8748	1.08748	0.630068	1.44085	1.05738							0.897538
	87.683	76.4911	77.0497	69.5082		121.287	53.5983	58.2178	128.799	46.9803	22.6767	106.296	44.3488	54.5768	40.1525		54.6413		1.25314	0.750269	0.440182	1.35129	1.46213	0.597981							0.549061
	76.6844	76.3356	56.9541	58.9456		87.8225	51.5886	51.9853	83.6639	38.4691	28.9064	84.7224	39.8353	25.8805	50.5544		55.7097		1.04326	0.241661	0.122195	0.777222	1.91116	0.681672
	102.507	64.4437	84.0278	47.7984		107.813	35.2831	58.448	114.693	52.4362	5.37655	99.3398	56.0882	33.3548	59.067		71.0628		1.92678	1.20907	1.14382	0.844487	1.00366	0.470651
	73.2318	78.1597	72.0935	69.0133		91.0804	32.8945	70.7715	101.539	50.2142	13.8481	56.7508	27.9717	62.2375	61.8249		56.3872		1.56759	1.97586	0.15579	0.156364	1.06949	1.74981
	79.0081	63.6684	95.7736	57.5103		106.379	83.681	77.2342	99.0991	63.3679	23.5894	84.2255	45.2598	63.0242	36.2871		61.0887		1.21952	1.26411	0.983609	0.539157	1.25942	0.515618
	112.855	46.4952	95.6911	47.8243		66.8584	37.0306	93.2229	95.7264	42.933	15.4353	100.375	35.4459	69.8981	63.9096		63.2907		1.33443	1.48364	0.497364	0.300091	1.71961	0.428299
	99.4099	59.2826	87.0255	92.823		68.8946	69.2576	89.8941	101.063	64.8559	24.4821	97.1865	37.7855	78.2006	57.4166		53.334		1.17074	1.17321	0.401993	0.744842	1.21609	0.619336
	75.7629	41.7771	72.2231	53.2047		106.91		79.9787	89.2587	55.2138	28.1525	56.7922	35.653	93.2734	55.5707		70.8435		1.6607	1.34371	0.41955	1.00362	0.721276	2.4357
	57.6046	40.7001	58.9031	51.4348		71.3912		75.9771	95.7065	67.2763	34.2036	75.9438	58.2001	95.4887	52.9431		32.628		0.885525	1.8324	1.35882	0.633167	1.16598	0.950729
	143.581	62.4617	95.7688	47.8997		112.363		74.0294	101.897	41.6633	30.3745	109.961	63.8524	59.8357	55.1147		50.9822		0.0707297	0.187436	1.76354	0.620328	1.51506	0.641229
	118.181	48.3946	84.4379	53.1175		107.317		72.2588	114.435	51.8212	13.9473	71.2646	59.3802	71.5958	56.9388		98.6201		1.34421	1.44333	1.57121	1.00331	1.71569	1.23289
	93.4616	28.5207	74.733	47.5698		102.749		82.4398	92.3735	57.0986	19.5421	183.69	56.7508	106.586	55.8096		34.7757		1.52803	1.5838	0.808319	0.7636	0.816458	0.872689
	86.7027	76.0127	74.8391	91.5857		140.215		63.3703	97.2937	59.023	21.6848	72.9002	62.1753	74.7843	55.0713		39.5249		1.26742	1.62396	0.998465	0.0833603	0.961424	0.676958
	58.5049	57.6541	83.6555	40.6152		84.2459		59.4573	88.0286	38.6675	34.0449	147.747	45.9638	75.8403	120.935		43.5033		3.16671	1.32477	0.888568	0.553868	-0.432062	0.80896
	180.193	58.4742	60.911	55.7711		107.671		55.1724	87.3937	70.4705	8.33266	73.687	45.7567	48.4069	36.2871		59.3971		2.15772	1.42789	1.28695	0.543991	-0.423131	1.53501
	108.858	42.5972	65.9779	50.4945		93.4708		54.3756	115.13	54.698	29.0453	119.63	56.875	82.2172	52.6391		43.8312		0.845454	1.80006	1.17213	0.841125	-0.0356127	1.16343
	87.0562	28.5277	99.3322	56.4993		92.7271		96.4277	93.7027	45.8296	34.3425	94.7848	63.459	24.7004	35.9396		42.1656		1.64202	0.450211	0.767852	0.482975	0.112202	1.28157
	139.422	70.3378	67.8303	59.2778		60.5373		84.7594	97.8691	34.7988	36.2272	195.781	74.3495	66.3369	82.8241		30.5932		0.601692	1.64036	1.43935	0.624815	0.00205217	2.63592
	133.898	47.8974	76.0952	75.466		78.4383		89.965	83.1282	58.8841	14.5028	187.996	41.326	59.7736	58.2418		33.6139		1.76294	0.781155	1.36019	1.14298	0.239141	0.497632
	89.1253	44.9374	79.1518	90.5535		70.2049		116.931	67.0581	72.7322	12.2609	136.546	65.281	62.7551	53.3992		19.7027		1.25537	1.21305	0.453407	0.848425	0.510306	1.03039
	109.016	45.6915	59.3391	77.3348		95.8257		100.943	97.0755	66.5621	10.7134	96.2341	43.7898	44.5559	50.8367		87.6884		0.184697	0.758549	0.703568	1.14922	0.167055	1.99832
	157.064	47.8008	77.4526	95.5002		112.452		110.752	106.936	78.327	14.5822	51.0985	53.8315	68.5937	40.3262		41.1319		0.267386	1.08781	0.74244	0.82232	0.339302	0.563574
	145.733	54.6611	85.5479	104.689		114.169		71.6568	102.353	75.4701	35.2948	129.485	34.2037	77.9728	63.8662		28.6887		0.104463	1.27482	0.495772	0.253891	0.727434	1.14862
	111.146	49.8558	93.398	72.0063		88.7964		78.1195	67.2961	64.4789	14.9393	121.266	53.3967	106.545	73.4211		51.8378		-0.28077	2.11825	1.23135	0.520059	0.991238	1.57493
	132.272	57.9487	77.6082	109.631		71.3027		100.341	109.297	70.9268	20.1174	176.319	41.3881	82.093	125.965		104.787		0.378211	0.00828475	0.446807	0.790324	0.556998	0.804514
	147.623	49.9501	57.0767	91.2888		104.785		113.426	95.8057	91.9965	37.1399	137.394	57.1856	59.1732	149.694		112.338		-0.155875	1.68066	1.02259	1.13267	0.71673	1.04601
	102.846	51.3476	100.612	51.0554		120.508		90.5139	91.2625	62.733	22.4585	211.433	42.7339	52.5892	99.834		73.1649		-0.223247	0.631963	0.632904	0.844748	0.943485	0.188341
	215.024	56.4074	116.204	70.7761		112.168		77.6415	102.353	60.8483	33.5687	149.051	59.1939	58.1587	109.582		59.219		-0.00916513	1.50361	0.367291	0.537691	1.66442	0.280673
	50.3743	68.7352	93.16	97.4704		80.2266		69.957	73.9028	95.9248	18.0938	125.738	75.0949	52.6513	75.4168		63.6121		0.119801	1.25405	0.802365	1.60156	1.30335	0.344635
	109.848	39.1399	84.3931	72.1242		97.0474		93.0635	132.747	65.4114	6.38837	168.161	48.0963	88.5114	115.061		54.8454		0.27139	0.586733	0.885598	0.206798	0.547848	0.0928309
	89.9572	44.9515	102.304	78.9114		60.3249		69.054	137.568	49.2024	24.2441	150.666	60.2084	44.7629	215.534		67.4818		1.52451	0.516523	0.112443	0.760572	0.602887	0.70371
	99.8695	75.136	56.1128	77.0685		108.574		110.947	113.582	95.4288	41.8419	111.659	45.5497	57.5168	94.2791		57.6554		0.148138	1.30782	0.626448	1.06402	0.765404	0.393833
	70.121	39.4416	69.9466	64.8891		88.1589		77.73	128.779	67.8517	27.9938	127.477	53.0654	33.7896	105.404		92.5571		0.13796	0.791518	0.610339	0.713257	1.23325	0.26581
	79.2673	49.7191	127.096	74.9168		92.6563		62.5735	148.599	120.308	57.3565	137.436	60.5811	36.4812	93.2563		101.641		0.137088	1.41601	1.18927	1.29312	0.913572	0.168017
	101.729	52.7969	97.3313	103.711		95.6663		57.2617	75.3907	131.319	39.6595	122.322	51.1813	40.6013	101.4		105.997		0.459591	0.876267	1.20177	1.08342	2.04278	0.738483
	67.26	26.3619	53.8975	62.4782		134.832		73.9232	113.9	85.251	47.9921	122.901	54.0178	56.5437	87.7818		68.9998		-0.00459553	0.883606	0.852613	1.39969	1.74517	0.370465
	86.7734	49.8322	58.3988	103.763		94.8342		80.0318	138.818	73.5655	64.9352	153.502	46.3158	69.5875	81.2475		69.2256		0.711954	0.690954	1.3556	0.671785	1.12249	0.295464
	72.751	39.5382	94.9511	102.283		166.19		68.0625	119.832	73.6647	21.8236	122.301	33.7068	60.6846	97.2195		108.103		1.32383	1.18511	0.77305	0.976305	1.10321	0.5924
	100.536	37.9969	83.0734	110.069		78.1195		85.2197	119.137	141.556	59.8166	107.394	59.9393	33.9759	177.935		121.296		0.503684	0.770111	0.893789	1.6953	0.984972	1.08381
	84.5345	46.8133	74.0237	94.2747		91.6648		105.688	60.6697	91.0641	53.9639	80.478	39.3591	37.3093	86.3485		44.1287		0.125425	2.11403	0.820759	1.22387	0.758529	0.213763
	92.2409	41.1007	65.5631	82.6138		94.6571		122.721	114.634	74.8749	57.2374	106.731	45.322	57.4133	133.691		95.7645		1.44682	1.23383	0.970912	1.73189	1.39636	0.247818
	131.88	41.6522	81.2116	69.5601		107.246		144.642	100.448	85.9851	35.0765	66.5233	52.2165	52.7341	70.0139		69.2799		1.11426	1.40036	1.38049	1.22398	0.962048	0.612728
	77.5116	36.8398	46.7096	80.2335		131.203		102.997	116.518	61.1657	39.223	102.031	42.8788	47.8479	82.7003		48.7129		0.191601	0.383706	0.918063	0.259233	1.26007	0.762296
	86.8912	58.5449	71.4077	85.9603		77.1634		113.851	91.7386	53.4282	22.895	101.617	42.4233	53.3553	134.892		56.1831		0.548299	0.566824	0.621628	1.20038	1.33699	1.32678
	77.6765	37.9357	74.8485	79.2178		111.23		113.461	122.629	72.514	62.3362	74.3702	52.2165	72.217	91.404		51.5229		0.618203	1.65662	2.09062	0.700028	1.73644	0.52045
	101.738	33.7926	123.938	82.2155		104.803		137.382	87.9096	60.1737	79.8745	99.6296	41.4709	55.5292	77.2996		50.6239		3.10139	1.04081	1.36077	0.113718	1.79873	0.329526
	98.5568	50.8291	65.0447	58.0477		84.7239		72.9316	91.0244	67.435	75.7875	103.108	49.2765	32.0711	93.6928		40.7323		0.986357	1.5382	0.526467	0.583754	1.8774	0.855867
	68.509	40.4125	104.614	92.1443		104.041		57.7221	116.399	96.2621	102.631	96.0271	55.2228	56.0261	109.159		51.8226		1.50866	1.44952	1.04499	0.516571	1.9941	1.11036
	100.395	45.272	70.7007	59.0587		122.19		106.857	83.7234	48.1112	29.6801	100.271	42.3509	67.1444	97.4258		54.2048		1.39687	1.60789	1.33842	0.80718	1.35408	1.36433
	58.6109	42.7951	64.0549	95.7948		68.6468		83.5022	98.3452	67.3953	42.8537	97.6834	72.3474	56.1711	108.718		156.345		0.230882	0.97923	0.699452	0.557295	2.79529	0.616724
	75.4141	60.0296	58.7287	79.0811		104.431		96.3923	121.776	84.5963	27.7954	119.32	66.0636	52.6306	77.5037		67.2451		1.16258	1.33895	2.58829	0.504968	1.49372	0.522176
	123.467	34.3841	78.5485	45.8353		77.4998		84.1219	116.181	92.6314	17.6771	124.164	47.3841	50.3738	81.0542		59.7727		0.417109	0.985584	1.15282	1.00522	1.79174	0.439991
	86.7969	39.5052	66.6708	72.5507		83.9272		73.1972	89.3975	78.7635	12.6974	100.603	31.6612	51.8645	88.7481		65.0649		1.55585	0.431344	1.31978	2.32638	1.31603	1.06935
	100.678	38.7039	74.0472	75.5602		82.369		112.186	88.2071	77.216	70.9863	110.582	71.2749	73.9769	69.4515		63.7185		0.0382806	0.915077	1.83333	0.930072	1.47942	1.30537
	107.112	60.9205	73.4581			97.0651		72.0817	95.7264	86.1041	40.1753	104.681	49.2661	65.985	71.3125		67.3038		2.12691	1.0666	0.719712	1.07166	1.58394	0.49082
	96.0823	59.8599	67.4014			60.7321		65.1409	112.253	71.1252	37.6557	75.1984	56.5976	66.1713	98.2314		58.5067		2.28416	1.4338	1.54624	1.67633	1.47742	1.25644
	82.06	62.4052	72.7746			102.147		86.4591	71.2839	97.4921	9.74128	124.972	57.8274	60.6225	86.1053		63.1409		3.10981	0.486626	0.579575	1.05634	-0.55049	0.699346
	68.5561	36.2695	72.0676			107.636		75.6053	117.252	79.1999	37.7152	52.9826	63.5563	71.4923	108.001		89.4126		0.126421	1.55112	0.161607	0.672024	0.972864	0.515735
	139.21	79.4676	50.1032			93.7718		54.2339	138.699	80.4895	46.901	78.0556	37.2721	77.3103	130.086		37.1927		0.621417	1.56557	0.845591	0.319959	0.933604	0.341194
	116.138	71.7848	60.2606			79.0403		167.146	111.301	124.176	38.7667	80.7265	47.4918	101.741	78.4331		60.8216		0.635233	1.41398	0.444553	1.39596	0.398564	0.749231
	110.929	59.2001	63.6307			88.8672		86.2113	83.6043	68.546	62.4949	93.1284	50.3593	95.0954	77.8164		54.0723		0.639242	1.84466	0.905827	0.298029	1.35905	0.629542
	93.5842	76.8517	47.1574			77.9602		59.7051	127.351	91.0244	58.3485	103.791	46.0611	86.7722	141.722		46.5456		1.01906	0.49727	0.221746	1.20075	0.162775	0.340678
	139.445	64.5262	26.9605			87.8579		54.2694	122.867	77.2358	37.3978	114.143	67.7324	73.5835	79.988		69.1474		2.37347	0.295121	1.1016	0.466339	0.410186	2.87644
	104.236	63.3243	67.3307			102.218		95.684	109.555	91.1236	36.1479	80.3745	48.4628	72.9209	132.156		49.5229		2.29689	1.6791	0.127214	0.670312	0.674971	0.352388
	119.602	72.3504	102.021			76.9686		74.6846	139.374	89.1793	31.6641	103.087	68.072	96.1099	104.827		77.7404		2.92154	0.303027	1.02106	0.486209	0.961744	1.15189
	90.332	63.4893	56.3956			124.297		99.7211	119.752	65.9669	41.1673	159.072	62.9062	53.4795	105.949		52.8671		2.37011	0.422786	1.13994	1.44755	2.09979	0.496805
	56.0657	63.395	66.7179			118.667		81.4837	112.57	80.1126	32.0014	97.8697	64.6971	63.7282	98.8221		52.4154		1.25612	0.380035	0.484894	1.13481	0.716552	0.460282
	104.684	81.0466	69.4517			91.9835		104.094	125.764	69.0619	53.6465	115.883	76.5442	51.1192	103.515		30.1394		0.975386	1.06327	0.81047	1.11917	0.69666	0.623025
	86.9383	79.8683	49.0192			124.616		72.79	121.339	72.3751	35.2551	103.957	71.9851	80.0432	105.22		45.6379		1.13583	0.64397	0.111604	1.43536	1.02811	0.577482
	100.301	73.3874	57.5033			120.26		69.1602	139.354	77.5929	38.9849	91.3893	84.3104	46.7091	69.4688		69.6426		0.450392	0.497082	0.84921	1.02843	0.0218988	1.9976
	106.947	66.7415	47.2752			117.038		116.949	143.798	78.7436	52.9124	130.024	67.3121	38.1789	69.5796		80.0336		1.79047	0.553301	1.32396	1.42701	1.27783	1.94265
	109.515	56.2071	46.7332			93.7718		116.807	130.247	69.042	22.6966	99.4433	67.6558	72.1756	60.5762		59.0257		1.23348	1.61118	1.19481	1.36487	0.582751	0.73319
	94.6918	79.3026	40.7472			130.512		73.5691	134.731	68.3873	49.4603	134.744	41.266	75.4055	65.9769		61.8227		1.82134	1.46	1.03666	1.05566	2.34288	0.330697
	82.6727	78.6899	59.6007			121.234		94.303	113.8	54.8567	57.9715	134.641	36.9325	59.6701	70.407		35.4489		2.02628	0.739805	0.800831	0.678127	1.3583	0.588434
	99.4288	65.6338	42.0669			144.642		111.053	126.458	68.8833	14.106	161.122	36.7048	79.1737	63.0475		75.8859		3.12478	1.46641	1.57179	0.753003	1.52042	0.720041
	101.338	78.3835	49.5848			84.8656		70.5236	129.672	60.7292	40.215	146.194	42.4606	75.6746	67.6795		28.5194		1.10891	1.70548	0.485879	0.544707	1.29109	0.920932
	106.805	92.3587	36.4344			42.7427		58.873	139.195	80.9855	24.9583	119.216	37.6427	61.5128	49.436		25.1013		0.886398	1.33165	1.78808	0.571245	2.27659	0.934914
	95.1396	61.5332	52.8606			80.5453		73.2681	103.067	55.9875	67.9905	152.302	38.2286	45.9431	69.1865		20.5106		1.39992	0.299653	1.04995	0.87985	0.48326	0.49612
	51.5173	124.693	56.0657			108.521		56.4649	112.769	73.9226	33.1918	117.166	44.8168	58.697	51.0842		31.9222		1.1365	1.77177	0.26632	0.794514	0.460991	0.9756
	72.8217	54.1568	42.9153			61.9007		64.291	89.4174	96.6588	32.6759	86.6894	39.1665	50.1668	43.5771		27.9743		1.02424	0.360282	0.839919	0.614084	0.81865	0.609526
	87.5039	75.6969	83.7097			94.0728		88.8672	120.387	61.3839	50.611	76.1094	42.6739	120.645	43.7747		76.2333		0.950904	1.77533	1.53598	0.75987	1.15896	0.572796
	75.9326	48.3593	85.3593			90.1597		83.4314	171.653	68.2484	26.724	104.951	54.4236	48.614	53.6749		37.842		0.804805	0.972704	0.838505	0.870925	0.636604	0.816441
	97.2135	59.2943	64.8561			68.5405		68.6822	98.5436	83.5845	17.5581	84.7846	57.3388	93.3562	58.5154		37.1036		0.0912417	1.46802	0.916734	0.95562	0.132063	1.15197
	85.4772	68.9803	36.5523			107.388		74.419	132.291	107.452	38.4691	110.292	80.8176	46.0259	39.9419		67.0388		1.39494	0.190228	1.11777	0.4282	0.59607	0.84593
	125.588	73.6466	61.6039			115.639		74.6846	100.091	27.4779	26.3272	84.0806	76.4966	45.0942	43.1949		71.6643		1.65719	0.818167	1.02064	0.776495	1.29851	0.915397
	116.373	76.0033	77.9829			96.3569		64.7691	182.525	58.8643	54.7376	87.3519	67.1423	65.6951	91.7037		58.3048		1.83419	1.57234	0.475681	0.757759	1.00625	0.573325
	77.1816	72.3033	49.9147			175.787		76.526	120.605	60.3721	71.7997	114.682	65.3597	38.738	106.468		77.356		0.549835	0.63134	1.4345	0.767055	0.555818	0.725305
	85.8307	65.1861	36.3402			97.2599		56.2524	127.569	55.9677	57.5152	89.8571	84.9109	68.4281	124.777		71.6904		0.646722	0.892507	0.942754	0.556197	0.243617	0.790963
	71.7141	75.0135	47.3459			85.7686		83.4491	177.148	82.9496	65.4312	79.5463	20.0791	52.3407	100.546		46.6477		0.598581	1.10668	1.26578	0.80367	0.733899	0.200014
	94.6918	85.5479	47.5816			80.1558		60.6082	170.958	84.4773	39.6	99.2569	80.8507	47.558	188.302		66.3027		1.1884	0.732545	0.619173	0.747632	1.02042	1.28834
	103.6	78.6192	49.3491			183.347		65.6721	144.691	41.9807	47.9326	105.965	64.2893	77.3517	97.1065		60.2461		0.219161	0.802765	1.66454	0.714162	2.43696	1.1354
	95.4695	73.5052	51.7294			89.3098		68.151	112.57	77.1763	37.2192	94.2672	71.2335	80.064	133.845		104.72		0.327237	0.551252	1.28778	0.896391	2.02499	0.802802
	116.35	75.6026	60.2135			107.777		47.3976	109.515	58.9833	37.6954	73.4799	85.739	45.8189	119.856		56.2092		1.08172	0.976705	1.33265	1.06002	1.89705	0.879647
	106.31	71.7377	90.4262			68.629		60.5657	119.058	64.4789	63.725	100.603	75.8568	74.1425	120.479		71.2843		0.948293	1.56032	1.26504	0.588459	1.47722	0.579278
	109.61	83.8039	64.4084			97.2245		72.1455	91.0839	65.3519	35.2749	82.4243	90.2733	73.0245	97.2564		56.1657		0.753096	0.873893	1.16874	0.854243	1.17345	0.523095
	83.5211	88.4937	46.6389			80.138		47.2666	114.951	56.3625	26.5058	114.475	93.058	57.9102	110.527		47.6184		0.0151632	1.22625	0.90509	0.852572	1.11855	0.934102
	115.619	77.6294	80.5753			74.3481		44.4424	65.2328	55.9558	39.7388	128.181	88.6439	37.3715	201.212		76.4722		1.3159	0.90628	1.54751	0.513531	1.07895	1.35609
	74.8956	61.0147	41.1714			95.7372		90.9229	88.3857	72.9604	87.0366	119.382	75.6394	46.2329	115.971		65.7164		1.31535	0.989572	1.44584	1.4445	0.744764	0.324577
	101.338	41.7606	88.753			71.5683		109.034	128.184	64.0186	81.6601	143.978	101.452	42.8374	97.6538		23.136		0.803687	1.55016	1.1002	0.720608	0.966318	0.532591
	86.3256	64.3141	50.8103			87.9642		76.7668	58.3683	43.2346	70.2523	93.8945	77.4614	60.4569	94.5832		71.9531		1.69078	0.357798	0.125901	1.30759	1.23365	1.10246
	93.3957	56.9848	79.6562			95.2414		95.468	100.409	59.4892	69.1016	95.9649	79.2979	59.96	83.1932		66.0986		0.576037	1.0763	0.922639	1.2254	0.893931	0.885424
	89.295	50.2682	59.7892			89.1682		17.1378	105.091	47.5835	44.9567	92.3417	68.5875	53.2724	117.793		33.4771		0.396215	1.09135	0.901234	1.93973	1.08374	0.243649
	98.8632	45.5313	47.7466			74.596		36.4835	113.245	51.0356	45.7503	98.76	103.725	45.5704	98.3639		38.2676		0.221753	0.982147	0.731496	0.594332	0.99004	1.02848
	89.2008	64.9268	38.6026			75.7292		47.001	61.6022	30.0571	61.7014	72.424	78.244	47.6616	87.949		38.5369		1.25265	2.03542	0.5786	0.466971	0.802752	0.448402
	105.721	67.4956	74.5186			91.0804		40.6852	102.373	37.6001	66.205	84.7431	60.6536	43.3964	84.2551		106.032		0.99344	0.872601	0.919413	0.544825	0.880089	1.04002
	116.75	53.9211	68.8389			71.9224		41.6732	104.595	80.6145	57.8921	125.282	57.0614	56.875	97.8492		37.5814		1.71628	0.534045	0.986361	0.550613	1.10529	0.470493
	102.21	58.0453	72.5389			65.2118		76.2108	81.3029	29.821	85.6478	69.6703	44.0755	60.0635	97.8297		32.4325		0.513752	0.440693	1.13389	0.74673	1.62028	1.28085
	93.4192	61.109	55.5943			67.0001		40.8552	103.047	23.5695	43.0521	115.179	46.2578	57.9723	97.9339				0.566471		0.33198	0.711239	0.283167	0.716562
	100.301	69.4045	59.1765			77.5884		51.4771	71.7997	40.3856	55.5114	118.678	53.3635	38.9243	80.0531				0.468297		1.10823	0.988966	1.10956	0.6062
	125.47	95.2339	78.195			72.666		42.8896	119.276	41.6752	46.1867	152.716	49.4525	77.1446	79.6818				1.46339		1.12295	0.555965	1.23365	0.817042
	75.5084	49.4669	44.0937			66.1679		48.0687	93.1671	29.0611	46.6827	115.551	46.3862	44.5973	97.2781				2.07131		1.14444	0.640557	0.893931	0.844515
	90.5441	58.0453	42.3497			69.8862		74.2065	97.4921	36.7589	50.4919	101.079	52.1689	94.6813	84.1791				2.00598		0.462261	0.497086	1.08374	1.05629
	97.9912	47.2988	69.5459			114.152		43.2827	98.9206	68.5837	64.8162	119.03	56.2746	35.094	83.76				0.827447		0.866754	1.10005	0.99004	0.197545
	134.19	76.4511	90.0492			76.6145		42.4647	79.5769	52.0156	47.2779	124.889	69.3432	53.935	72.3874				1.8758		0.73691	0.911213	0.802752	0.619908
	80.2218	70.9128	66.4351			76.3312		54.8997	118.185	61.6458	50.8292	112.736	60.8089	41.8229	85.9055				1.66699		0.510664	0.784049	0.880089	0.884102
	75.6733	55.123	69.8288			76.2427		71.1787	101.242	48.5655	48.9246	109.05	61.6681	45.6491	67.6947				0.460813		1.41756	1.05293	1.10529	0.769369
	56.6784	47.5109	97.0014			78.4383		46.53	112.312	47.9465	41.6633	106.11	99.2321	47.8375	62.0529				1.18019		1.25103	0.571958	1.06655	0.768972
	80.7167	53.1434	58.3045			73.1441		65.6243	101.401	57.3148	41.8815	68.5937	103.015	58.9496	72.8609				1.21217		1.65889	0.97066	0.355614	0.413622
	84.723	53.709	77.0874			67.6198		58.4073	146.556	40.0245	46.5835	92.5487	85.091	62.6474	73.9575				1.37785		1.44289	1.03257	1.02816	0.648635
	95.1867	61.4625	88.6823			66.8938		43.2066	81.5013	47.6251	58.3286	75.0535	66.633	74.3599	85.2041				1.66703		1.14226	0.898727	1.93053	0.0894093
	95.6109	59.6478	75.7912			69.4081		43.2313	93.0679	102.478	40.9689	109.837	60.9559	61.6329	101.018				1.5909		1.4072	0.627265	1.31425	0.905227
	92.9243	62.0752	108.031			81.2181		40.671	127.43	39.4869	53.0513	73.9769	49.5022	50.438	63.0887				2.01002		1.13531	0.98403	1.09386	0.443072
	74.8956	71.6198	51.3052			57.244		30.8423	89.9134	35.0527	50.4324	99.9195	41.9658	53.9992	90.5223				0.684452		1.06283	0.716801	0.959372	1.26093
	63.395	71.4784	67.0007			49.9313		46.9266	103.642	75.8689	19.7206	100.085	64.6971	74.2874	79.2171				0.0607646		0.619838	1.11859	0.214923	0.846225
	92.7358	71.2428	67.5428			89.6463		37.0944	103.563	40.6118	63.2687	66.2127	88.5776	82.5837	88.2617				1.23519		0.408098	1.85086	1.36145	0.775825
	98.816	85.7128	64.1727			75.6407		103.958	120.982	40.1416	52.7338	87.207	66.3017	62.0967	92.5593				0.37344		1.80438	0.864717	0.594119	0.45879
	80.646	74.5421	63.23			94.6217		62.3699	143.361	46.4784	51.8609	138.575	84.2628	124.512	126.607				1.83222		1.65913	0.740195	1.88763	1.05008
	92.1937	70.4651	64.3848			75.9063		85.1276	107.233	36.0487	55.1741	93.2527	70.9768	78.5277	123.433				1.09961		0.80901	0.957494	0.517991	0.481171
	103.459	78.5956	57.6211			109.353		86.6114	118.502	51.1447	32.3387	88.0144	42.9761	52.8314	103.658				2.39624		0.893635	1.06386	0.792318	0.852393
	123.797	52.9313	57.6211			93.4531		88.614	106.261	48.0497	23.7481	100.106	82.3435	58.343	84.4853				0.857172		0.533992	0.660374	0.446458	0.502347
	94.8332	56.8198	62.8529			91.5762		52.4793	117.054	48.5834	60.2332	75.3433	48.645	46.0466	76.1378				0.310529		0.604352	0.903458	0.7746	0.769966
	117.057	55.6415	75.7912			98.2337		51.5302	115.447	35.5408	65.0344	98.4288	46.7961	55.1731	75.9879				1.30446		0.401314	0.983239	0.81557	0.912819
	111.424	58.3045	65.0682			105.67		73.2681	126.339	51.8232	42.9926	101.182	59.0821	67.2707	85.7036				0.197368		1.07816	0.560036	1.39299	0.59947
	128.015	75.2727	56.6784			102.448		86.8009	98.2857	43.4072	48.012	88.677	55.9619	68.6393	82.3246				0.93538		1.69841	1.74962	1.20215	0.0959646
	98.6275	82.2721	77.5823			87.7517		64.8523	85.747	32.1204	51.9799	95.4887	51.5498	85.737	66.4004				1.27074		0.799262	1.15884	1.8353	0.993911
	124.457	62.3816	79.6326			61.4581		68.3776	116.776	64.1039	56.0867	77.5794	52.2434	26.1248	87.1498				1.11525		2.11284	0.315908	0.505206	1.28966
	87.6218	74.2829	75.8619			126.086		82.1849	132.767	51.1724	58.2889	108.015	54.7073	85.4575	84.8415				0.788231		1.17791	1.45904	0.0579533	1.00232
	140.317	52.5542	101.196			114.276		74.3924	95.3693	68.3774	35.2352	78.8217	101.636	33.0008	76.1921				0.382377		0.771429	0.305473	0.5029	0.590894
	103.765	83.474	66.553			98.5524		64.7355	147.468	29.5234	37.7946	103.398	72.5917	79.7555	111.997				0.580558		1.53434	0.577227	1.24153	1.21774
	100.796	57.951	114.559			109.265		82.7922	128.64	31.9042	52.337	115.924	49.7444	39.6904	79.3712				1.52855		1.07322	1.18393	0.660281	0.69084
	102.964	56.4663	63.4657			134.39		67.2781	60.0348	67.8318	28.331	119.402	83.7286	70.5565	84.5353				2.30794		1.38745	0.524571	0.291863	1.04931
	117.575	60.2606	67.0714			110.079		64.9143	151.139	45.2662	24.9583	40.8705	84.1614	34.889	75.1432				1.06587		1.0188	0.746279	1.1845	0.281319
	93.867	89.2243	59.8128			100.447		62.1858	170.185	33.3346	47.3771	90.6439	71.3143	35.6033	78.7133				0.667957		0.458259	0.212048	1.80396	0.276425
	115.855	82.8377	59.4357			99.1367		86.6769	165.701	41.1673	26.1288	73.9147	36.9946	47.0549	84.7242				1.45362		1.22334	0.745413	1.76759	1.36774
	129.854	66.1523	64.0313			88.7255		66.4211	144.869	37.495	26.724	106.296	74.6435	55.9661	93.3888				2.2098		1.52431	1.21573	0.490155	0.440504
	76.7339	66.9065	106.381			77.5529		62.9454	153.678	29.5254	78.7436	90.354	106.015	30.951	111.274				0.745431			0.776025	1.02	1.96113
	143.994	62.1695	96.6715			88.7609		70.2952	112.57	31.5391	47.5557	70.8298	74.805	42.2701	110.538				1.40813			0.819881	0.361912	-0.0919769
	86.0192	55.5001	81.2351			121.269		43.5288	127.629	45.3475	69.3991	59.256	71.6559	32.0628	100.466				1.22629			0.365882	0.540096	1.36142
	79.3026	56.7255	83.3797			94.6748		85.6995	152.19	38.6576	57.3565	70.5192	69.0264	25.1704	92.5831				0.855453			0.669515	0.893756	0.988908
	86.3727	61.5803	68.4383			101.527		75.9753	142.508	49.7499	62.4553	71.6373	70.9105	64.1816	100.242				1.0128			0.403219	-0.182318	0.931062
	81.73	75.367	73.4109			86.2998		77.8274	113.82	43.2703	35.9296	117.684	90.8965	53.8522	89.3649				0.491733			0.355827	2.13952	0.681703
	92.7829	60.0249	83.0027			95.7549		67.3011	142.449	53.9857	55.7495	44.3758	107.491	55.9268	117.4				1.37874			0.74483	1.1737	0.696408
	53.2848	58.0689	61.7924			81.9264		80.0672	144.849	35.7233	52.4561	52.6492	93.4245	40.0589	115.891				0.327646			0.943452	0.773911	1.00459
	104.213	70.7479	78.3128			67.3719		76.6021	231.787	61.0724	42.1394	57.5645	65.2603	46.2599	88.7242				1.50512			1.0615	1.28748	0.0939374
	80.2925	62.1224	61.3447			89.6994		70.5325	110.646	62.3065	48.5477	101.211	62.6329	67.0616	89.1976				1.101			0.810149	0.0289561	0.431427
	83.7568	60.6612	62.6644			91.8949		49.1576	122.629	41.7764	18.0343	58.0013	86.0744	108.096					1.43356			0.509523	0.98185	0.0885344
	114.135	55.4529	74.33			84.901		80.1876	85.3899	59.2789	69.5975	63.9	80.3724	50.0633					0.447067			0.706703	1.49751	1.30159
	86.302	72.916	48.4064			82.1565		58.193	117.411	60.3126	48.012	53.8729	64.4218	95.6399					0.131718			1.15742	0.897505	0.518391
	99.8059	73.8823	66.9536			60.8206		54.7687	165.126	46.6768	83.9416	93.822	80.8197	89.6729					0.985912			0.851792	-0.327023	0.67952
	95.6109	66.1287	55.995			75.9948		59.2643	145.107	38.7508	24.6012	70.807	93.0042	54.5002					1.69811			1.40173	0.205654	0.417794
	107.795	56.6784	67.7313			57.1378		87.7039	112.511	34.5012	32.299	51.2786	96.7331	61.9041					0.57754			0.778972	0.361183	0.451345
	125.847	68.7447	66.4351			53.6142		69.1177	119.554	46.8355	43.8258	45.4793	64.7178	68.1134					0.179532			0.12535	1.21624	-0.136665
	114.535	71.5256	46.6389			101.775		91.6258	150.186	45.7225	50.5316	41.3653	122.289	62.3348					1.31518			1.04635	0.286966	0.453964
	88.9179	64.2434	59.7892			100.288		40.6144	124.712	36.3106	29.7793	42.8022	94.9359	53.5706					1.40462			0.613615	0.331055	0.0194534
	104.614	61.1326	89.8842			97.5609		74.2118	115.03	47.1371	49.2222	66.9601	83.3994	54.9888					1.82016			0.621072	0.764252	2.0361
	587.688	47.016	74.1415			140.498		52.2703	161.951	42.9489	35.4336	44.0797	70.5006	67.1527					0.253141			1.20579	1.60084	0.333065
	111.354	86.9619	61.8396			96.5871		56.3817	130.704	55.3586	31.2673	67.1237	55.2621	86.7101					0.540303			1.13166	0.817691	0.16704
	119.578	63.8428	76.4039			92.072		62.0069	138.481	44.1234	52.4958	91.0559	64.9063	104.857					0.408868			1.11161	1.83368	0.440776
	90.6148	60.1663	58.9408			102.961		31.2956	155.523	49.2976	41.0086	75.2626	51.2952	57.728					0.856047			0.924508	-0.0423407	0.448621
	64.8797	62.3109	64.4319			123.376		57.2723	136.08	49.5357	26.5852	52.9971	73.1632	78.2999					-0.105831				0.548147	0.51698
	71.3606	58.6109	63.2536			103.51		59.4732	167.407	38.1854	58.5667	49.469	52.2538	90.1242					1.74564				1.92817	1.28477
	64.3141	67.7077	77.3937			128.653		76.9633	133.58	45.9169	28.331	44.4876	71.3598	107.479					0.536934				1.49278	0.278659
	81.1644	68.5797	84.0867			117.02		52.3713	119.415	37.5366	45.4725	50.0239	72.4054	111.09					0.436041				0.302764	1.54553
	87.0326	54.7459	58.5638			121.128		45.2268	133.283	34.773	54.8567	59.9869	66.045	69.6124					0.521179				0.774421	1.33228
	65.2332	59.7892	57.5033			106.697		53.1539	127.133	31.5252	13.6755	52.0467	67.5047	66.4053					0.367904				1.73202	0.776077
	86.3492	58.9408	61.1326			104.077		99.1934	145.941	44.8674	10.3702	75.1177	50.2351	78.0142					1.00981				0.397831	0.958174
	76.8046	61.4625	101.762			109.938		61.3518	129.156	62.8183	13.731	70.4654		99.4578					1.26481				0.371216	0.299229
	88.8472	63.937	135.439			129.804		50.8556	168.121	46.6093	8.71755	59.9641		75.9873					0.861826				1.58102	1.6912
	85.6893	64.0313	67.8963			108.981		53.7683	162.864	51.7121	10.6043	78.6084		28.7771					0.736954				1.44364	0.70827
	100.136	60.5434	48.6892			128.051		56.9554	132.648	60.2273	30.9995	69.1403		43.5579					1.00498				1.83839	1.43434
	82.8141	72.2797	85.8542			93.878		41.2925	108.761	27.3867	30.1305	74.1673		77.8051									0.300137	1.6508
	82.8141	70.8186	77.3937			98.2337		73.4132	144.115	61.2391	55.1205	65.0905		33.3134									2.48271	1.02058
	94.4326	69.381	71.9262			115.444		65.5889	133.938	33.1898	26.8193	63.2313		35.9843									1.18211	1.41502
	66.9065	60.4727	80.481			124.634		45.1064	101.936	42.6731	30.4063	40.8125		64.8069									0.806769	0.327823
	82.8141	75.1784	76.1918			126.918		67.1152	128.204	45.1948	6.75144	77.4945		90.2857									1.96516	0.267884
	114.771	53.4969	70.63			84.0157		53.2566	171.474	55.1344	16.4471	60.6142		71.4364									0.93706	0.437982
	83.1205	57.8803	59.7657			100.465		64.8594	136.616	46.8414	14.0663	62.6019		53.2642									1.24465	0.101441
	84.9351	85.3593	29.8357			67.6021		58.4374	111.737	42.4351	44.2186	81.565		60.8544									1.13744	0.226668
	67.5428	54.0154	43.7873			73.3743		55.0183	114.594	53.8845	20.8019	44.1563		47.0673									0.963372	0.33647
	104.684	76.7339	24.9338			54.3402		55.9497	96.8771	41.1713	51.6823	55.4278		22.4871									2.65957	-0.0280407
	92.2644	60.402	52.4364			98.0797		45.9298	91.0244	42.693	41.2308	76.1757		29.1601									1.07979	0.423672
	115.501	65.2332	51.6587			97.6122		66.6495	99.4364	52.0256	31.4082	71.6083		27.7087									0.49891	1.61585
	94.5504	79.8683	28.2096			110.145		59.1651	77.5334	57.8168	37.3799	93.8986		47.527									1.48017	0.865883
	91.0861	60.3549	42.4204			107.76		52.9113	94.0003	32.4894	65.7784	98.1865		45.676									0.769162	0.0739475
	83.0027	50.2446	39.3332			104.335		43.8298	97.9286	32.9577	71.6827	64.6868		46.4007									0.340583	0.381983
	107.677	68.4854	62.8529			72.4518		70.7591	94.5558	31.9617	39.4174	65.8297		87.2256									0.707912	0.765972
	73.0339	58.0217	51.6351			113.645		79.1801	123.919	41.0582	47.5259	65.5647		82.0226									0.35111	1.38177
	96.3887	81.6358	28.9402			100.808		96.5729	109.932	41.953	35.0765	59.6742		62.3141									0.0163453	-0.15532
	78.4307	49.6083	72.4682			122.704		116.784	163.895	53.5056	55.1225	57.2891		88.3954									0.914214	0.708861
	69.3574	65.681	52.2007			72.4146		73.8825	90.5085	44.8614	59.1341	65.8338		71.2273									1.25817	0.371589
	124.08	68.0141	34.5491			84.7098		84.3114	91.6989	32.1879	29.9877	89.619		52.6762									1.25204	1.00679
	89.9785	71.8791	34.4784			89.3984		88.4157	131.358	38.5842	72.1271	80.9542		75.3433									1.86025	0.579964
	100.56	48.5243	63.9135			90.227		46.9638	99.6546	50.482	35.8046	70.3474		84.9253									1.62235	0.49009
	104.001	60.9205	46.3325			100.96		36.1577	82.4536	46.2046	89.5364	76.4862		75.1259									0.78015	0.157744
	74.5657	59.8599	24.9102			66.0245		41.5121	98.7222	40.2646	31.2455	110.591		88.6501									0.957204	0.896327
	70.795	36.2695	31.179			78.0682		53.3416	78.5849	38.8659	32.4379	120.847		120.108									1.80013	0.518585
	135.698	79.4676	35.8453			106.325		43.4615	97.9881	42.1434	43.314	90.9938		59.167									1.3542	-0.0696685
	77.2288	71.7848	29.6707			103.799		67.788	131.874	28.208	16.4927	65.9291		50.1067									1.2525	1.53702
	73.623	59.2001	41.7841			114.212		46.2697	117.887	41.9966	1.85104	102.501		52.0178									0.43462	1.3127
	126.154	76.8517	27.4319			91.4204		98.2426	74.8947	40.8598	17.3042	82.211		57.1628									-0.197455	0.327163
	61.7689	64.5262	38.037			94.7722		56.0329	101.083	41.9708	42.56	79.9335		49.3345									1.43086	0.349353
	73.246	63.3243	79.8683			64.9001		50.6538	108.682	38.8322	29.2972	97.6896		56.6183									1.15067	0.872762
	75.0842	72.3504	31.2026			87.4666		145.61	112.947	37.243	19.3576	92.0021		50.6658									1.05099	0.516894
	113.922	63.4893	48.6421			92.3482		135.804	130.386	39.3123	6.07292	72.718		88.8219									1.64613	0.270312
	85.053	63.395	56.702			130.268		77.962	102.75	62.6576	2.41052	77.6436		26.2076									1.07385	1.15312
	58.9173	79.8683	70.2058			104.997		102.357	120.724	41.8657	2.02365	83.6313		64.6226									1.02564	0.307333
	121.063	73.3874	46.1204			97.0439		122.399	145.96	54.7813	21.0578	62.546		70.5068									1.39498	0.840309
	85.2415	66.7415	38.909			129.501		57.6583	92.7504	38.9175	22.3355	72.7367		56.6038									0.534765	0.716111
		56.2071	28.3039			134.092		22.5612	154.472	44.9071	21.8831	91.969		56.2394									0.978283	0.561692
		79.3026	49.9383			114.421		56.0541	98.6825	36.1399	29.2099	44.2225		73.2377									1.26966	0.231644
		78.6899	68.9568			99.9636		24.5602	122.946	37.6815	10.3702	95.0974		57.6017									0.991399	0.530529
		65.6338	32.1453			102.935		59.374	83.0885	48.9008	28.4203	78.7057		43.7401									1.21531	0.0800799
		78.3835	32.758			83.7005		72.2783	128.224	50.7399	24.3036	85.4968		90.9959									0.664491	0.934263
		92.3587	67.0714			68.0217		87.0027	128.978	50.1904	48.6171	72.8298		74.9168									0.631593	0.291881
		61.5332	58.116			92.0755		49.7649	169.53	49.1567	5.05515	97.2217		60.0117									1.52034	0.363575
		124.693	45.2013			106.667		35.9382	125.724	52.9283	30.8229	67.9788		69.8318									1.23896	0.611249
		54.1568	46.0026			81.1933		78.8845	157.686	42.6394	23.7084	68.2873		99.7042									0.822302	0.24965
		75.6969	64.5262			83.5164		53.5983	136.338	95.1867	27.7497	70.0554		52.7279									0.767006	0.474155
		48.3593	55.5236			63.4128		51.5886	116.697	61.9394	39.7964	70.0886		26.9985									1.0147	0.263518
		59.2943	57.4326			80.0194		35.2831	165.919	56.8029	44.8595	69.2128		66.1589									0.717646	0.838081
		68.9803	60.4491			65.5588		32.8945	137.469	95.778	34.5131	63.7178		67.4011									0.776879	0.658601
		73.6466	48.265			96.4879		83.681	151.773	75.9899	43.3239	65.7261		29.9924									1.61993	0.358762
		76.0033				73.5266		37.0306	113.562	47.5934	36.8542	60.1505		90.1925									0.901977	0.223309
		72.3033				54.218		69.2576	115.387	68.4766	37.6021	81.71		51.9908									0.689147	0.511045
		65.1861				89.0071			107.432	47.2482	7.62835	75.3972		76.7844									1.03966	0.118805
		70.5829				82.516			123.72	52.1605	14.9889	94.2837		27.3464									3.56401	0.761658
		75.0135				77.2608			117.748	25.8749	6.54312	51.585		34.2058									1.78639	0.531389
		85.5479				160.968			153.995	46.5736	27.3232	81.9232		44.1501									0.385491	0.625884
		78.6192				89.4727			229.981	29.1167	14.2032	107.845		36.5681									0.0399149	1.29075
		73.5052				128.003			156.337	44.9051	7.41011	56.0882		49.968									1.42008	0.938966
		75.6026				154.803			86.8184		14.0564	99.2859		74.9355									0.610866	0.669437
		71.7377				145.734			47.8136		7.70969	78.1074		46.8727									1.0462	0.324965
		83.8039				78.5002			121.899		23.758	94.5902		79.095									1.30064	0.451112
		80.1039				65.272			64.9015		8.48741	86.4575		83.2276									0.445597	0.493898
		88.4937				97.3838			52.464		22.4446	52.318		94.4887									0.702445	0.453104
		77.6294				144.144			89.0464		41.0403	91.3209		74.3433									0.376354	0.301898
						111.565			92.2267		36.6816	112.493		73.8195									0.734736	0.733365
						81.1473			50.6467		50.1289	73.3723		59.5252									1.69072	0.309211
						116.923			57.0708		27.2061	74.6994		61.7757									0.660495	0.159519
						103.241			61.2788		42.4569	107.257		81.4677									1.53967	0.578396
						147.085			130.69		65.3776	115.406		70.7511									1.00519	0.251216
						83.2933			95.8653		39.0941	62.9538		68.0823									0.436302	0.673861
						115.393			97.2937		18.0343	58.9765		66.8359									0.930456	0.785332
						107.498			87.231		38.1001	109.758		47.968									0.870963	0.674235
						100.171			76.5732		25.1646	112.905		110.344									1.45152	0.480486
						98.3949			61.7827		19.4389	96.965		98.172									0.98233	-0.01682
						100.431			79.2753		40.584	50.5622		66.7552									0.453599	0.391042
						62.701			51.7022		30.1781	123.357		68.0036									0.837313	0.378548
						73.7815			97.7223		7.22164	42.355		68.2438									1.14874	0.882162
						58.2302			100.577		10.4476	51.1937		57.2021									0.76361	0.850709
						62.207			76.0792		30.3626	59.8068		57.3781									0.774183	1.20138
						66.7681			75.9681		17.2307	72.4075		42.3198									1.10691	0.838386
						69.7534			62.2192		43.3001	57.3036											1.21156	0.520242
						71.3576			62.4037		10.0528	77.9066											0.83962	-0.0956025
						45.3154			83.3623		24.0139	43.5538											0.463625	0.438645
						97.915			69.3436		30.2476	63.2727											2.31597	0.91634
						71.6798			67.562		41.82	64.9663											1.27182	1.45988
						82.2628			63.7885		29.4044	60.902											0.976783	0.0292111
						62.2389			89.4074		18.1374	61.0987											0.245648	0.582581
						85.048			84.8463		17.6077	92.116											0.747471	0.54644
						69.054			99.5852		12.2073	78.3683											0.777424	0.149441
						72.5846			81.547		19.4826	48.3593											0.39498	0.178615
						108.59			50.8868		5.29917	58.5997											0.96808	0.32317
						74.5553			82.1084			62.2478											0.867334	0.384061
						61.0738			89.9749			57.1566											0.810109	0.896082
						68.1404			104.992			58.3119											1.07152	0.700384
						104.038			53.1961			78.948											0.584685	0.603529
						86.9319			95.7046			72.7139											1.94097	0.490842
						95.8859			69.9765			78.0308											0.617599	0.585124
						104.673			104.962			93.6191											0.909801	0.127667
						135.96			137.318			77.6767											0.90572
						192			70.7125			63.8213											1.10118
						114.008			68.8655			78.6312											0.774801
						114.41			85.4316			104.679											0.851733
						111.89			89.4551			99.5509											1.32254
						113.033			107.36			73.0182											0.944231
						108.13			124.371			77.4262											1.56607
						94.2357			158.481			61.2747											1.50453
						98.7826			84.9455			40.9223											1.17363
						86.1422			140.294			31.6798											0.0793338
						91.4328			112.854			95.0912											0.836488
						76.6004			118.278			69.0016											0.874189
						80.8888			82.9357			111.408											1.83052
						96.5393			86.6934			113.798											0.422123
						131.024			61.8045			64.2561											0.675856
						80.6621			76.8688			112.249											1.0191
						131.369			90.7605			49.1543											0.360604
						98.1753			61.1954			51.2807											1.27466
						131.203			65.1138			50.2662											0.646277
						100.771			63.5544			68.4364											2.46256
						104.296			111.765			116.276											1.23014
						63.5704			79.2019			77.3662											1.00835
						122.852			61.9355														1.36655
						76.5118			53.5949														0.900064
						58.7101			78.9619
						82.7851			48.1886
						108.519			42.9846
						99.1261			116.338
						102.149			100.97
						74.125			147.821
						96.6667			70.6213
						95.9054			113.925
						82.1583			82.4239
						86.4308			138.092
						100.679			84.0626
						81.3775			114.153
						104.541			79.0015
						85.758			86.9672
						62.7418			70.9943
						72.188			123.153
						97.3661			80.3963
						81.4253			102.148
						89.023			116.225
									115.11
									117.721
									88.6952
									115.967
									127.5
									97.5536
									121.427
									94.1392
									119.49
									105.081
									94.7066
									104.956
									75.7062
									94.7899
									101.446
									96.6013
									81.6878
									94.2106
									67.3319
									65.5522
									109.936
									96.9346
									47.0795
									73.9781
									70.1491
									113.257
									80.2157
									56.8525
									67.8814
									43.5679
									46.1094
									48.6032
									40.3836
									61.616
									51.2776
									54.7198
									76.3589
									95.3951
									70.2066
									91.6077
									75.238
									62.7013
									88.6773
									65.1217
									67.5759
									79.2118
									71.8116
									111.902
									71.9267
									63.846
									67.685
									113.241
									72.012
									133.192
									120.294
									76.468
									71.395
									151.117
									59.4972
									94.1471
									123.032
									81.5212
									70.0281
									97.8849
									99.5554
									95.5577
									97.1925
									80.5609
									100.901
									71.5537
									80.1483
									75.5038
									71.891
									72.5913
									65.9074
									65.4193
									66.6851
									61.0843
									76.2657
									82.3584

## Sheet: Figure 2
	Fig. 2c
	siCTRL
	0 J/m2																														10 J/m2
	#1										#2										#3										#1										#2
	cell 1	cell 2	cell 3	cell 4	cell 5	cell 6	cell 7	cell 8	cell 9	cell 10	cell 11	cell 12	cell 13	cell 14	cell 15	cell 16	cell 17	cell 18	cell 19	cell 20	cell 21	cell 22	cell 23	cell 24	cell 25	cell 26	cell 27	cell 28	cell 29	cell 30	cell 1	cell 2	cell 3	cell 4	cell 5	cell 6	cell 7	cell 8	cell 9	cell 10	cell 11	cell 12	cell 13	cell 14	cell 15	cell 16	cell 17	cell 18	cell 19
	0.88496	0.815783	0.805772	0.960741	0.919239	0.916704	0.936952	0.854915	0.90993	0.878966	0.846232	0.954275	0.930975	0.99176	0.874238	0.937547	0.855015	0.920827	0.913821	0.942202	0.781717	0.799423	0.811992	0.824386	0.953585	0.914428	0.922928	0.797531	0.908386	0.888468	0.800995	0.917768	0.817118	0.779728	0.77573	0.684056	0.833499	0.895827	0.719326	0.883034	0.955351	0.817011	0.855794	0.939927	0.850697	0.912104	0.931812	0.821462	0.861318
	0.857375	0.87382	0.901012	0.791672	0.877676	0.882991	0.911553	0.848386	0.87056	0.952331	0.978106	0.87889	0.912628	0.936799	0.859058	0.838483	0.829381	0.981314	0.921048	0.966918	0.784276	0.697367	0.855523	0.869664	0.92737	0.935982	0.947459	0.847396	0.69111	0.910849	0.756418	0.828071	0.802206	0.785408	0.773386	0.809194	0.856951	0.815995	0.929215	0.838975	0.925027	0.906108	0.897785	0.909095	0.86704	0.798822	0.916555	0.788659	1.03438
	0.965703	0.853603	0.870616	1.00471	0.834858	0.930959	0.956961	0.902935	0.875222	0.942633	0.918024	0.92133	0.88547	0.93407	0.938211	0.910152	0.835425	0.973744	0.894919	0.930719	0.871461	0.963089	0.777171	0.735446	0.904853	0.907305	0.891037	0.886408	0.824534	0.860003	0.79075	0.892147	0.85275	0.82119	0.787717	0.689061	0.759505	0.808752	0.803979	0.836978	0.961278	0.759365	0.878653	0.821133	0.906584	0.739899	0.853904	0.780842	0.982663
	0.90823	0.789348	0.86613	0.948979	0.78933	0.933364	0.938103	0.867296	0.894907	0.963495	0.958583	0.840837	0.929111	1.02659	0.881822	0.870365	0.969567	0.93317	0.876459	0.888325	0.783839	0.736051	0.823555	0.953905	0.879827	0.85467	0.940269	0.770801	0.90984	0.848902	0.77112	0.827197	0.860725	0.689013	0.764446	0.645089	0.719158	0.819723	0.808555	0.806806	0.966107	0.883277	0.904576	0.8721	0.92897	0.816712	0.842945	0.88844	0.950652
	0.9067	0.841154	0.795013	0.935875	0.899635	0.847966	1.00126	0.866456	0.887717	0.851048	0.842769	0.923011	0.917667	0.962193	0.866767	0.833421	0.807357	0.942161	0.92038	0.889019	0.805081	0.889071	0.820223	0.736489	0.918671	0.892682	0.896738	0.812696	0.803184	0.823222	0.740736	0.839654	0.80897	0.773829	0.748087	0.798271	0.769962	0.76632	0.799359	0.854903	0.929439	0.787915	0.888739	0.825914	0.86863	0.804764	0.894342	0.92914	0.800309
	0.880988	0.900475	0.843774	0.891355	0.933557	0.848339	0.881928	0.883607	0.875266	0.853755	0.904523	0.991897	0.974161	1.01522	0.875006	0.930741	0.897098	0.868362	0.908978	0.931583	0.790921	0.718907	0.807014	0.857578	0.882555	0.873768	0.881062	0.857705	0.86415	0.814881	0.794436	0.855174	0.875641	0.754255	0.768548	0.650868	0.856821	0.716759	0.830389	0.774196	0.969526	0.833359	0.853654	0.895269	0.872328	0.811599	0.854952	0.883148	0.914511
	0.898037	0.911151	0.824608	0.905189	0.873872	0.947728	0.890279	0.850282	0.897711	0.823535	0.904909	0.806382	0.914636	0.956815	0.954314	0.906981	0.89026	0.910966	0.983769	0.927663	0.821309	0.77935	0.859571	0.862887	0.908822	0.88547	0.882871	0.832518	0.908435	0.938899	0.749451	0.881452	0.802746	0.742632	0.768879	0.754293	0.80902	0.733608	0.868614	0.799351	0.902133	0.901343	0.915625	0.836196	0.839232	0.828029	0.786583	0.807726	0.92296
	0.844852	0.857487	0.897163	1.03405	0.845748	0.834829	0.865085	0.770522	0.891421	0.810619	0.903156	0.878646	0.922006	1.03907	0.867819	0.859108	0.908994	0.913626	0.967001	0.974501	0.965968	0.73758	0.697616	0.884129	0.950664	0.903338	0.903912	0.848255	0.813767	0.817468	0.803229	0.932721	0.804037	0.739272	0.85934	0.731621	0.856023	0.85908	0.864491	0.894531	0.964607	0.877036	0.892339	0.825528	0.851796	0.845744	0.848019	0.887537	0.920469
	0.904519	0.854011	0.824319	0.948669	0.904222	0.942129	0.894714	0.86227	0.859493	0.908379	0.962513	0.817579	0.931863	0.960358	0.897827	0.883032	0.872335	0.913419	0.934177	0.948293	0.847683	0.849597	0.727897	0.800212	0.915102	0.821526	0.846187	0.792334	0.943823	0.857643	0.776091	0.821286	0.900603	0.749302	0.770124	0.7163	0.886979	0.744149	0.877127	0.848392	0.947941	0.90979	0.834473	0.902106	0.901891	0.891436	0.824124	0.821308	0.936702
	0.851778	0.78548	0.867228	1.07879	0.898709	0.844762	0.984473	0.823462	0.895271	0.839251	0.953387	0.847293	0.950068	1.00663	0.897323	0.870263	0.892837	0.94639	0.933836	0.897016	0.821922	0.880082	0.788545	0.716509	0.820995	0.816466	0.861017	0.826933	0.873518	0.904473	0.768922	0.891789	0.903328	0.827706	0.755536	0.564633	0.82259	0.825794	0.836862	0.771004	0.910703	0.814307	0.8681	0.824253	0.881328	0.780022	0.958299	0.863153	0.876337
	0.828982	0.834573	0.800547	0.9921	0.818655	0.875057	0.918708	0.78435	0.890583	0.857741	0.879709	0.983825	0.874877	1.00633	0.825649	0.897769	0.937015	0.993001	0.958119	0.934717	0.80646	0.852887	0.737749	0.917039	0.863646	0.960672	0.917475	0.765453	0.945748	0.816772	0.697442	0.845591	0.802204	0.759558	0.816854	0.72671	0.826356	0.812078	0.829598	0.909145	0.924997	0.913202	0.883202	0.871951	0.921259	0.742767	0.79919	0.851387	0.899679
	0.852458	0.836496	0.882847	1.02129	0.825993	0.879376	0.918373	0.80988	0.917372	0.793456	0.911298	0.860834	0.865014	0.976312	0.841347	0.918682	0.945641	0.918613	0.967974	0.932112	0.741253	0.935596	0.804367	0.924254	0.821429	0.777999	1.00611	0.835649	0.836684	0.881552	0.735693	0.848375	0.819758	0.820717	0.854624	0.76081	0.784301	0.765675	0.908092	0.861081	0.929264	0.880825	0.935804	0.844195	0.896241	0.759969	0.839686	0.862751	1.0292
	0.856527	0.847124	0.860322	0.905568	0.856277	0.884829	0.97546	0.871542	0.912405	0.848815	0.908251	0.912837	0.854174	1.04629	0.815297	0.862147	0.86017	0.892277	0.900747	0.849498	0.842407	0.79207	0.710754	0.850289	0.851732	0.869986	0.913798	0.984597	0.785697	0.865932	0.734962	0.969096	0.808146	0.730786	0.669363	0.743742	0.842721	0.740225	0.813743	0.82739	0.928748	0.830581	0.935089	0.900826	0.882583	0.789278	0.843499	0.846527	0.919664
	0.891706	0.784353	0.849322	0.951856	0.934006	0.877893	0.910781	0.861385	0.879625	0.883563	0.963208	0.89454	0.902962	1.06921	0.863529	0.869134	0.890906	0.929804	0.926345	0.905748	0.807791	0.788039	0.80023	0.931129	0.885019	0.992391	0.876741	0.887753	0.92047	0.877372	0.784972	0.893505	0.823618	0.795822	0.682437	0.785884	0.830664	0.890018	0.774814	0.781871	0.921519	0.845096	0.875042	0.872142	0.948915	0.854826	0.856385	0.816894	0.948568
	0.928284	0.861313	0.917562	0.95355	0.91196	0.92595	0.904679	0.834858	0.934122	0.87442	0.87703	0.885399	0.859031	0.962375	0.92188	0.817666	0.857762	0.915295	0.965766	0.921795	0.745961	0.756949	0.601261	0.753454	0.891312	0.970766	0.852501	0.877069	0.799252	0.85786	0.82641	0.920629	0.784974	0.765574	0.753972	0.755478	0.869882	0.757973	0.815374	0.817845	0.955898	0.867783	0.916417	0.876775	0.839045	0.793571	0.878534	0.909763	0.897019
	0.899102	0.81929	0.830481	0.99269	0.840184	0.862803	1.02305	0.825488	0.870282	0.869995	0.822721	1.07363	0.854799	1.011	0.864119	0.939653	0.924058	0.976201	0.933378	1.00387	0.733614	0.743232	0.844818	0.771661	0.87472	0.860838	0.924725	0.852842	0.839039	0.799556	0.744896	0.856471	0.81784	0.708784	0.805855	0.72672	0.839706	0.7714	0.85896	0.815981	0.923437	0.903856	0.884547	0.913297	0.895414	0.748279	0.783757	0.890899	1.08571
	0.906515	0.824852	0.944376	0.959629	0.862113	0.85321	0.945912	0.850994	0.865494	0.797299	0.942599	0.881759	0.884802	1.01538	0.870094	0.902467	0.864778	0.917573	0.968221	0.903678	0.846516	0.918016	0.784286	0.842278	0.926817	0.84701	0.905857	0.846699	0.903557	0.954817	0.761242	0.878334	0.817344	0.74217	0.76655	0.677175	0.80544	0.848667	0.810106	0.89357	0.899829	0.870248	0.896318	0.894288	0.852579	0.785558	0.835365	0.851493	0.929387
	0.818994	0.784916	0.894929	1.03678	0.842568	0.874835	0.908855	0.810096	0.886416	0.869679	0.795486	0.899256	0.852419	1.05218	0.951651	0.90357	0.870994	0.925993	1.00058	0.973457	0.808438	0.885692	0.847221	0.863957	0.853765	0.867582	0.976422	0.8012	0.860506	0.825043	0.728233	0.849455	0.832312	0.77344	0.7753	0.651159	0.843864	0.870843	0.764575	0.79957	0.931452	0.900718	0.8694	0.856228	0.857528	0.724367	0.755935	0.8267	0.787472
	0.916562	0.827277	0.945682	0.900495	0.877933	0.847821	0.959494	0.888074	0.869341	0.788219	0.894257	0.955728	0.907281	1.04471	0.912129	0.91861	0.795215	0.943325	0.980664	0.92703	0.850054	0.813096	0.661755	0.863439	0.855941	0.934581	0.861953	0.821118	0.897025	0.861396	0.71812	0.898813	0.848972	0.788021	0.802356	0.711746	0.835197	0.786005	0.889884	0.826213	0.943628	0.881094	0.849571	0.899479	0.743192	0.748514	1.01861	0.841805	0.887183
	0.898814	0.824524	0.896703	0.980378	0.905934	0.865999	1.03243	0.857309	0.890589	0.722659	0.865364	0.838441	0.900972	0.986125	0.830499	0.896858	0.823045	0.956469	0.918201	0.922247	0.899473	0.835606	0.644517	0.72064	0.886031	0.853076	0.902595	0.914964	0.886245	0.906375	0.734887	0.927943	0.888163	0.68487	0.781956	0.609172	0.874769	0.818141	0.842761	0.775847	0.921715	0.787164	0.857022	0.894425	0.89642	0.924623	0.778591	0.90481	0.860854
	0.959583	0.861979	0.832447	1.02674	0.896609	0.911993	0.918157	0.829999	0.859075	0.83687	0.899541	0.75548	0.887431	1.00244	0.848748	0.886224	0.875664	0.917814	0.964849	0.899506	0.902238	0.945818	0.744317	0.784409	0.895606	0.913997	0.905605	0.870171	0.876887	0.90396	0.692498	0.884142	0.825122	0.747972	0.814615	0.783052	0.824619	0.881703	0.727036	0.866901	0.957641	0.886807	0.875646	0.892426	0.81079	0.811224	0.883632	0.864219	0.922528
	0.831273	0.812385	0.894861	0.875567	0.889252	0.875588	0.945981	0.904963	0.970634	0.872499	0.913723	0.825459	0.919416	0.975872	0.883256	0.908981	0.896358	0.911806	0.894234	0.89065	0.797905	0.880477	0.709339	0.850122	0.981582	0.921421	0.788398	0.842077	0.917994	0.865847	0.728647	0.802606	0.859894	0.73882	0.738531	0.680359	0.842865	0.866105	0.890737	0.868263	0.928884	0.880627	0.850787	0.845043	0.873331	0.774123	0.803017	0.838254	1.13077
	0.929069	0.837876	0.86432	0.986554	0.8946	0.838546	0.871769	0.89158	0.922555	0.816558	0.928168	0.95808	0.912755	1.03623	0.898509	0.839661	0.841427	1.01068	0.924986	0.843558	0.828758	0.824616	0.851513	0.881685	0.900957	0.888478	0.899147	0.944847	0.842382	0.927385	0.700914	0.927163	0.876371	0.790407	0.800633	0.727079	0.836969	0.858832	0.805346	0.854216	0.922216	0.889594	0.89512	0.846181	0.819878	0.79426	0.9587	0.811803	0.975207
	0.924035	0.817898	0.814642	0.98586	0.858685	0.832061	0.9385	0.872457	0.92306	0.826239	0.901073	0.945295	0.899887	0.923578	0.928169	0.866882	0.935068	0.970214	0.958945	0.846448	0.79477	0.705744	0.744144	0.814099	0.957185	0.861721	1.00042	0.815248	0.938492	0.906678	0.711746	0.88371	0.793485	0.681991	0.800173	0.857179	0.794054	0.832498	0.952008	0.87466	0.914753	0.840436	0.88988	0.826361	0.940914	0.720844	0.860991	0.851505	1.00063
	0.917326	0.812274	0.83712	1.00897	0.918745	0.832384	0.993436	0.89645	0.886527	0.888487	0.939512	0.980163	0.884298	0.998014	0.95761	0.911638	0.905424	0.913656	0.91425	0.911669	0.742107	0.700445	0.817578	0.849762	0.868257	0.834234	0.850603	0.834002	0.880012	0.957561	0.784786	0.889112	0.812685	0.742751	0.739168	0.84329	0.768569	0.855066	0.794303	0.869902	0.985927	0.896433	0.853869	0.892198	0.854392	0.829475	0.916379	0.925734	0.891241
	0.838458	0.842312	0.836847	1.0378	0.918793	0.825329	0.813138	0.831859	0.875882	0.819662	0.943189	0.971531	0.898219	0.854512	0.980702	0.895956	0.950396	0.982589	0.954187	0.916543	0.775748	0.873455	0.802014	0.797891	0.86804	0.894165	0.856057	0.818722	0.795757	0.883935	0.67923	0.859978	0.857721	0.721411	0.735826	0.780198	0.83092	0.860456	0.829616	0.937342	0.919748	0.856877	0.863083	0.824704	0.888896	0.722403	0.843244	0.809895	0.860767
	0.877941	0.871695	0.852491	0.935815	0.927471	0.763058	0.958257	0.864487	0.866015	0.830706	0.947215	0.802537	0.893122	0.888086	0.971828	0.957078	0.908235	0.974527	0.866021	0.953041	0.784342	0.916406	0.772624	0.749479	0.92765	0.932272	0.912105	0.827423	0.762843	0.935182	0.743923	0.90577	0.8813	0.756925	0.801623	0.757006	0.799467	0.84237	0.866084	0.84841	0.91675	0.891935	0.87731	0.877366	0.841415	0.683898	0.905078	0.767022	0.880583
	0.930415	0.890131	0.837508	0.893918	0.90718	0.862853	0.925778	0.869375	0.866376	0.843257	1.05232	0.892921	0.904693	0.957557	0.859438	0.85762	0.832667	0.920092	0.965166	0.999003	0.825707	0.737602	0.88264	0.799985	0.888935	0.918827	1.0108	0.833475	0.869611	0.91155	0.721349	0.904867	0.852609	0.722641	0.819982	0.774477	0.876746	0.80249	0.849634	0.754237	0.932623	0.878951	0.860753	0.874931	0.872158	0.778451	0.849103	0.834571	0.84853
	0.853871	0.887347	0.891251	0.892567	0.896395	0.814751	0.879687	0.872941	0.897203	0.846238	1.03346	0.838552	0.921704	0.974557	0.845808	0.856466	0.863184	0.976579	0.86425	0.875098	0.732387	0.808343	0.807885	0.890316	0.950006	0.874544	0.947761	0.795458	0.892163	0.91954	0.746323	0.878769	0.806049	0.690791	0.776137	0.718773	0.818779	0.83241	0.894251	0.842447	0.931654	0.901918	0.879882	0.89103	0.859218	0.78709	0.915158	0.816302	1.00005
	0.88263	0.83259	0.861418	0.942461	0.797423	0.844525	0.919922	0.82557	0.91361	0.83775	0.92133	0.906565	0.875532	0.93738	0.936966	0.893948	0.907084	0.928956	0.902389	0.961342	0.784684	0.763817	0.819897	0.861467	0.799849	0.883831	0.882864	0.80802	0.993352	0.875082	0.758378	0.911616	0.863572	0.752844	0.684968	0.671489	0.871784	0.763879	0.864968	0.797066	0.93661	0.878635	0.899416	0.892536	0.879293	0.823063	0.883052	0.840155	0.912492
	0.896638	0.865884	0.868596	0.873771	0.907337	0.87307	1.00112	0.838247	0.912916	0.953215	0.825371	0.870033	0.905925	1.04169	0.840102	0.872861	0.852142	0.920444	0.877308	0.895321	0.845323	0.790856	0.754179	0.785271	0.837601	0.913601	0.871454	0.863527	0.913194	0.903334	0.745273	0.923477	0.836276	0.740677	0.728724	0.800927	0.911822	0.874537	0.796667	0.826887	0.877506	0.926453	0.871992	0.918872	0.838609	0.823907	0.836257	0.934747	0.973353
	0.925449	0.81198	0.878002	0.875601	0.871282	0.864696	0.922227	0.880552	0.920781	0.820921	0.801369	0.870269	0.882999	1.04356	0.875322	0.849677	0.885285	0.933975	0.96589	0.893979	0.837946	0.774149	0.922978	0.891833	0.878597	0.829651	0.870824	0.772074	0.838449	0.798869	0.798964	0.850121	0.864707	0.804836	0.668872	0.754308	0.837108	0.868138	0.848572	0.923088	0.960678	0.879947	0.908492	0.915368	0.882967	0.82289	0.857136	0.930988	0.897456
	0.849944	0.79419	0.846297	0.982834	0.909238	0.852169	0.939765	0.822133	0.880677	0.892631	0.889488	0.8796	0.919233	0.958083	0.874839	0.84661	0.839651	0.910208	0.921217	0.917835	0.725814	0.83235	0.795864	0.754386	0.952203	0.782571	0.877039	0.819625	0.935399	0.811458	0.81816	0.923223	0.870114	0.721155	0.773366	0.680665	0.793472	0.84453	0.810141	0.793311	0.9355	0.929939	0.912836	0.896022	0.918231	0.798772	0.935838	0.838364	0.815421
	0.869219	0.891562	0.905754	0.911118	0.891029	0.849839	0.947855	0.887876	0.908134	0.77122	0.957643	0.80676	0.936654	0.98116	0.933737	0.850428	0.851411	0.932529	0.880719	0.976629	0.801551	0.939748	0.737077	0.909243	0.863304	0.80191	0.974242	0.834264	0.807927	0.812253	0.747305	0.882396	0.83687	0.752237	0.846241	0.596636	0.866778	0.788672	0.853052	0.751604	0.949243	0.919422	0.907702	0.914526	0.894458	0.884313	0.95268	0.814228	0.921671
	0.893672	0.889636	0.84702	0.802748	0.853659	0.887478	0.960884	0.878531	0.891317	0.885878	0.973575	0.799423	0.897546	0.975202	0.848186	0.890035	0.790472	0.930665	0.929069	0.868853	0.797606	0.835421	0.839381	0.921026	0.878004	0.91175	0.901733	0.7956	0.87863	0.9135	0.719431	0.902733	0.843151	0.778635	0.718356	0.614532	0.85212	0.845625	0.895389	0.790297	0.905253	0.90465	0.874399	0.840825	0.950871	0.793598	0.959157	0.858288	0.979032
	0.858991	0.832266	0.8752	1.05495	0.860371	0.846131	0.978485	0.82754	0.911614	0.830629	0.959034	0.868148	0.948508	0.987391	0.838397	0.830714	0.824706	0.98343	0.920625	0.882001	0.827317	0.880229	0.768641	0.859228	0.908055	0.98087	0.931909	0.888194	0.807004	0.873034	0.875054	0.923034	0.780194	0.770476	0.787193	0.607467	0.766134	0.841046	0.749568	0.79249	0.885777	0.844274	0.889076	0.827082	0.858775	0.823484	0.948584	0.809681	1.00084
	0.922441	0.801586	0.861009	0.939642	0.887344	0.91246	0.884149	0.814394	0.946807	0.820456	0.921709	0.990934	0.956665	0.976838	0.891771	0.870628	0.933203	0.928124	0.905401	0.901122	0.781628	0.988753	0.787112	0.879963	0.923652	0.865925	0.945243	0.897457	0.894051	0.902603	0.78273	0.853503	0.854768	0.697074	0.772737	0.68892	0.832617	0.796654	0.915019	0.832774	0.892805	0.89315	0.918305	0.936969	0.961649	0.831143	0.769231	0.840984	0.895555
	0.908546	0.781238	0.87457	0.811468	0.86291	0.899127	0.985899	0.86828	0.908214	0.83414	0.958363	0.841585	0.865344	1.0222	0.883723	0.875668	0.874615	0.932992	0.873434	0.875778	0.933062	0.813216	0.882491	0.944382	0.912178	0.811897	0.884778	0.924204	0.855908	0.831702	0.677112	0.884884	0.841137	0.725892	0.8102	0.827662	0.782853	0.870742	0.791007	0.875831	0.945152	0.817099	0.906149	0.838833	0.924562	0.770081	0.898648	0.882914	0.806148
	0.875023	0.807311	0.910702	0.947139	0.916088	0.885725	0.985433	0.860102	0.884763	0.893158	1.00254	0.82969	0.916676	1.02161	0.89231	0.808644	0.871544	1.01587	0.922797	0.872131	0.783549	0.761192	0.756791	0.799633	0.803694	0.857695	1.01694	0.943015	0.814969	0.904859	0.70915	0.893528	0.763789	0.754446	0.790476	0.74254	0.794024	0.814118	0.873447	0.901491	0.913365	0.842631	0.87953	0.867187	0.855157	0.866977	0.807231	0.851886	0.960434
	0.87603	0.842129	0.903614	0.837451	0.937659	0.8818	0.94686	0.855693	0.89103	0.862386	0.930631	0.899747	0.955036	0.969082	0.926081	0.845643	0.934247	1.00263	0.955743	0.93467	0.901044	0.896656	0.800041	0.863175	0.917208	0.961644	1.05689	0.879361	0.912646	0.813137	0.747429	0.845374	0.88316	0.669341	0.814264	0.687357	0.77811	0.702093	0.717606	0.775058	0.898753	0.865715	0.852862	0.889939	0.87873	0.779498	0.814009	0.858106	0.845875
	0.921944	0.810643	0.930127	0.841339	0.881654	0.822755	0.900094	0.837295	0.893794	0.779867	0.840039	0.849026	0.957878	0.97497	0.889638	0.864797	0.934731	0.944642	0.897224	0.892623	0.804986	0.857759	0.852787	0.913175	0.850155	0.812361	0.846628	0.856383	0.85528	0.794048	0.808197	0.874122	0.824841	0.72994	0.799195	0.807667	0.770552	0.833436	0.9416	0.805864	0.945241	0.903942	0.860337	0.925395	0.842724	0.797083	0.903269	0.839628	0.985614
	0.866756	0.81297	0.845857	0.982231	0.940827	0.836055	0.886277	0.859186	0.891267	0.828128	0.933419	0.908816	0.922853	0.930028	0.988115	0.88969	0.875578	0.911272	1.01066	0.834939	0.901922	0.916335	0.799894	0.853313	0.906045	0.932577	0.994411	0.808352	0.795628	0.834345	0.875299	0.861377	0.854869	0.694426	0.797974	0.800004	0.825252	0.835067	0.764646	0.87903	0.870122	0.881107	0.903859	0.902395	0.932739	0.824093	0.902014	0.806025	0.95441
	0.877896	0.817558	0.937598	0.917541	0.886971	0.806799	0.925427	0.824857	0.87353	0.836652	0.954629	0.898252	0.879581	0.978937	0.910066	0.841454	0.854177	0.975145	0.929596	0.985225	0.851335	0.827817	0.736933	0.800716	0.86338	0.888407	0.97974	0.870816	0.789116	0.915737	0.744561	0.876387	0.832665	0.795064	0.849751	0.688084	0.85399	0.768092	0.811748	0.854218	0.912342	0.917508	0.928667	0.849321	0.894687	0.835522	0.844012	0.889324	0.97076
	0.8761	0.841946	0.980726	0.858101	0.84328	0.83071	0.868285	0.882865	0.886368	0.825237	0.925055	0.88163	0.855218	0.977312	0.839719	0.867465	0.81913	0.975317	0.929395	0.873295	0.809145	0.858403	0.851817	0.934526	0.866784	0.938498	0.864322	0.88767	0.941689	0.870007	0.714475	0.925905	0.820583	0.726745	0.794908	0.694671	0.868315	0.812848	0.862723	0.806323	0.982679	0.944561	0.929926	0.868538	0.866595	0.848017	0.826873	0.871493	0.932792
	0.894076	0.834045	0.894861	1.0201	0.840187	0.861494	0.912146	0.787112	0.921919	0.809578	0.989632	0.886159	0.87856	1.0134	0.851347	0.809526	0.848191	0.903435	0.94484	0.829887	0.849303	0.77216	0.790757	0.896268	0.967874	0.843222	0.878125	0.877619	0.823506	0.858319	0.750993	0.869626	0.925664	0.747527	0.778923	0.759871	0.890774	0.834269	0.7874	0.850388	0.924507	0.858177	0.921466	0.916735	0.864106	0.841826	0.874903	0.876386	0.981638
	0.852843	0.792653	0.941419	0.896875	0.957273	0.854249	0.994649	0.882706	0.867974	0.771574	1.04459	0.857971	0.920131	0.974842	0.891404	0.926192	0.958371	0.954394	1.02251	0.870784	0.81861	0.802521	0.719684	0.945356	0.852959	0.922402	0.810593	0.860953	0.745665	0.914897	0.827158	0.818985	0.897537	0.776445	0.810111	0.780953	0.811454	0.81664	0.874211	0.762783	0.930257	0.92257	0.876461	0.901408	0.851004	0.786174	0.874483	0.932714	1.02864
	0.940859	0.797207	0.839391	0.998082	0.848229	0.860356	0.981398	0.861577	0.89734	0.830639	0.940462	0.759508	0.963078	0.938956	0.941085	0.911708	0.877986	0.89885	0.945099	0.915712	0.815816	0.760799	0.776753	0.911726	0.915614	0.814862	0.925626	0.86212	0.773517	0.847351	0.805456	0.874377	0.870299	0.700568	0.799899	0.739114	0.845193	0.775222	0.854148	0.862766	0.924381	0.998485	0.873483	0.899814	0.86949	0.843693	0.897865	0.885461	0.841986
	0.852832	0.893115	0.892351	0.866952	0.873306	0.850352	0.870775	0.817439	0.873834	0.779869	0.864528	0.936878	0.820354	0.932901	0.743555	0.893006	0.844713	0.902017	0.931658	0.891657	0.957207	0.757915	0.747437	0.882641	0.904598	0.930557	0.87905	0.895734	0.77467	0.928323	0.731337	0.892618	0.905041	0.716667	0.679148	0.729968	0.797543	0.782893	0.808992	0.829506	0.910806	0.798085	0.844773	0.88729	0.894555	0.782597	0.903501	0.85388	0.980786
	0.780892	0.79018	0.84705	0.948856	0.864165	0.845557	0.878576	0.831557	0.843443	0.847533	0.93452	0.881259	0.898751	1.01349	0.932843	0.898866	0.876337	0.913216	0.920969	0.877753	0.72414	0.899082	0.803205	0.872648	0.93805	0.758105	0.898065	0.874387	0.678428	0.871286	0.682387	0.958418	0.84564	0.775813	0.829525	0.752793	0.806901	0.971186	0.872445	0.786561	0.936009	0.867774	0.853574	0.880689	0.85152	0.838142	0.917971	0.829999	0.945005
	0.844156	0.852713	0.897026	1.03023	0.863537	0.803476	0.901948	0.866819	0.883068	0.872883	0.962366	0.910065	0.889656	0.990151	0.862672	0.880435	0.868081	0.939825	0.938539	0.925926	0.757973	0.853068	0.899683	0.920779	0.994151	0.834512	0.855174	0.865904	0.784946	0.83943	0.695591	0.872168	0.915724	0.758775	0.743912	0.685736	0.861949	0.87805	0.8889	0.800325	0.944515	0.903305	0.906857	0.929212	0.873949	0.839069	0.831727	0.856958	0.928245
	0.894628	0.806149	0.954255	0.722908	0.903114	0.87253	0.9016	0.832205	0.914032	0.883829	0.848785	0.946317	0.873977	0.996101	0.839672	0.882893	0.921781	0.990896	0.937512	0.888095	0.895966	0.882881	0.811503	0.77775	0.878442	0.864607	0.892591	0.873671	0.885416	0.931205	0.806245	0.848656	0.900333	0.713836	0.776938	0.763334	0.808297	0.823148	0.80249	0.812777	0.917809	0.935323	0.92617	0.843244	0.958119	0.861488	0.873051	0.836424	0.941905
	0.933809	0.8515	0.906298	0.927388	0.835724	0.853911	0.894476	0.817522	0.892818	0.883761	0.96954	0.844271	0.946807	0.832271	0.851079	0.806381	0.858838	0.93009	0.9648	0.917247	0.8219	0.785939	0.738486	0.846342	0.894337	0.777866	0.90088	0.851412	0.846233	0.882156	0.741929	0.878589	0.938014	0.699515	0.656078	0.659506	0.838523	0.82279	0.808037	0.97176	0.916472	0.867319	0.897012	0.927605	0.931053	0.829627	0.911855	0.85905	0.945654
	0.862311	0.843909	0.884612	0.714129	0.854862	0.833684	0.971277	0.883095	0.847641	0.87572	0.976533	0.916772	0.896814	0.932309	0.824996	0.872788	0.910296	0.910718	0.924173	0.872096	0.810184	0.833019	0.789315	0.881791	0.980845	0.877789	0.88104	0.870954	0.832776	0.845363	0.739726	0.888893	0.857486	0.768726	0.770622	0.725028	0.799193	0.881072	0.779107	0.784904	0.925677	0.910332	0.88226	0.88197	0.864096	0.743412	0.901746	0.874066	0.842794
	0.885836	0.847224	0.798414	0.82119	0.893125	0.879224	0.971373	0.88567	0.893533	0.908515	0.957683	0.855378	0.839215	0.917641	0.899872	0.849954	0.897885	1.00841	0.917536	1.02799	0.80165	0.847627	0.89797	0.912076	0.944426	0.792119	0.884955	0.874229	0.912247	0.873816	0.722441	0.900203	0.829274	0.699403	0.734551	0.706334	0.846824	0.891652	0.835029	0.786498	0.937458	0.857392	0.86466	0.816764	0.909194	0.922842	0.834497	0.881501	1.07834
	0.84069	0.850395	0.79278	0.767258	0.861582	0.854978	0.945707	0.895428	0.902967	0.818088	0.998269	0.90292	0.857942	0.900819	0.976767	0.86005	0.919133	0.943498	0.942347	0.953708	0.850196	0.868869	0.805998	0.858538	0.882468	0.882556	0.913059	0.883795	0.829736	0.885034	0.744991	0.867083	0.844719	0.733275	0.89593	0.737933	0.810689	0.858179	0.892342	0.787491	0.929667	0.824971	0.890405	0.867361	0.801851	0.770413	0.86283	0.870617	1.0512
	0.870288	0.892421	0.865016	0.952517	0.83855	0.909642	0.862519	0.932285	0.917957	0.928826	0.936292	0.851564	0.950283	0.974023	0.878962	0.819958	0.803016	0.93398	1.00507	0.913942	0.87248	0.861764	0.85863	1.00015	0.874858	0.880756	0.904043	0.903351	0.880735	0.838434	0.760211	0.909351	0.854057	0.754687	0.761123	0.695128	0.826878	0.730556	0.839911	0.790448	0.966872	0.895901	0.868957	0.841474	0.842154	0.697591	0.826597	0.835225	0.912543
	0.882917	0.921968	0.862986	0.89312	0.902028	0.86523	0.908871	0.810274	0.870471	0.88539	0.962677	0.937424	0.884023	0.998511	0.893395	0.856157	0.900687	0.962996	0.956676	0.971712	0.837332	0.891511	0.855796	0.800835	0.840311	0.906386	0.870808	0.912327	0.901042	0.940078	0.736956	0.875223	0.804619	0.745681	0.839311	0.696593	0.841583	0.761699	0.748249	0.792429	0.897388	0.878969	0.908294	0.92025	0.867281	0.698974	0.847896	0.837969	0.810583
	0.890649	0.807093	0.883042	0.899592	0.874892	0.883693	0.991667	0.822164	0.855698	0.894367	0.92454	0.848159	0.938496	0.962561	0.827554	0.885579	0.770799	0.966	0.915177	0.896561	0.876492	0.774265	0.840475	0.868564	0.952753	0.836302	0.870211	0.964169	0.733548	0.88443	0.772217	0.900226	0.824873	0.690684	0.783133	0.685667	0.836381	0.802537	0.94143	0.835033	0.934344	0.928881	0.904345	0.917182	0.878871	0.772003	0.802749	0.938343	0.967301
	0.896534	0.823146	0.774037	0.875765	0.835649	0.854027	0.91784	0.843985	0.873111	0.860264	0.90131	0.975267	0.888207	0.978755	0.912398	0.89908	0.918967	0.956783	0.919035	0.840573	0.937048	0.846823	0.824212	0.754988	0.850045	0.919844	0.863449	0.927961	0.789156	0.889094	0.806046	0.9083	0.879736	0.82721	0.753892	0.687703	0.836024	0.76182	0.839411	0.871128	0.946843	0.949391	0.866834	0.853401	0.925992	0.863572	0.861926	0.918523	0.955572
	0.842833	0.835277	0.922677	0.832216	0.893682	0.871027	0.975305	0.825949	0.869006	0.819433	0.942739	0.769035	0.967618	0.916497	0.878414	0.878334	0.85681	0.942337	0.959573	0.956715	0.752291	0.749603	0.813522	0.757148	0.862495	0.92992	0.924364	0.850635	0.831855	0.864854	0.764442	0.984577	0.824817	0.71148	0.762497	0.657201	0.875876	0.821046	0.905932	0.700219	0.92621	0.846423	0.869205	0.902472	0.869918	0.894756	0.880683	0.867096	0.946486
	0.892396	0.819415	0.911312	0.950277	0.890802	0.819641	0.909237	0.806239	0.943993	0.784147	0.897014	0.809574	0.920283	0.928353	0.850031	0.871736	0.979598	0.940948	0.917297	0.92994	0.90326	0.810552	0.854034	0.899267	0.78765	0.873306	0.885757	0.889053	0.771329	0.863144	0.730646	0.889519	0.828974	0.737122	0.820836	0.645992	0.804429	0.842248	0.878809	0.772964	0.879154	0.864064	0.872788	0.848839	0.864802	0.776595	0.960398	0.906259	1.04406
	0.843098	0.80956	0.904648	0.898658	0.921594	0.87464	0.973199	0.875664	0.908429	0.81924	0.928941	0.889753	0.852217	0.824301	0.891046	0.877103	0.864601	0.935662	0.910203	0.896302	0.828464	0.768459	0.708622	0.772073	0.83362	0.998824	0.892573	0.866793	0.919914	0.945621	0.793002	0.869097	0.823326	0.712742	0.737579	0.575929	0.823497	0.72173	0.847945	0.693252	0.935996	0.894611	0.909172	0.859279	0.884653	0.782068	0.933578	0.848698	0.931236
	0.847184	0.814461	0.834041	0.916788	0.841135	0.879541	0.96379	0.832477	0.862968	0.749818	0.911721	0.987635	0.925909	1.03131	0.844895	0.818452	0.893299	0.938497	0.875542	0.86894	0.774962	0.834464	0.755718	0.935971	0.914907	0.936892	0.914132	0.818621	0.836094	0.901083	0.797333	0.878495	0.87491	0.702844	0.781579	0.793669	0.841101	0.888674	0.849159	0.929348	0.905937	0.928331	0.91575	0.862034	0.822464	0.771748	0.905412	0.910028	0.84042
	0.868861	0.805998	0.879386	0.847131	0.84697	0.862529	0.861355	0.884301	0.897255	0.888385	0.964586	0.857975	0.901574	1.01907	0.825727	0.86905	0.971767	0.958859	0.946827	0.878343	0.80671	0.942321	0.739415	0.828138	0.942566	0.83487	0.938408	0.955699	0.834802	0.830073	0.713654	0.870801	0.901124	0.762352	0.83297	0.698865	0.887706	0.88259	0.899927	0.820486	0.930465	0.89655	0.905805	0.921309	0.88236	0.846659	0.95328	0.882939	0.923772
	0.900393	0.78316	0.849414	0.963227	0.88177	0.873592	1.00112	0.811547	0.854686	0.823276	0.95937	0.963705	0.915836	1.02081	0.907312	0.893889	0.875377	0.986889	0.987565	0.943282	0.811388	0.825055	0.806218	0.905381	0.929954	0.842306	0.931352	0.902922	0.734831	0.841905	0.689371	0.8776	0.870031	0.701365	0.793647	0.666499	0.825863	0.885177	0.833967	0.756299	0.888716	0.864578	0.865242	0.838567	0.921314	0.843557	0.889677	0.861531	0.939873
	0.847505	0.801811	0.869075	0.962816	0.874578	0.883922	0.899204	0.8691	0.916378	0.832094	0.909826	0.852545	0.963541	0.925015	0.857523	0.863194	0.931149	0.890043	0.957698	0.886558	0.958472	0.788594	0.762936	1.01589	0.984547	0.813886	0.876078	0.850131	0.908477	0.982374	0.806218	0.863473	0.799288	0.670016	0.793214	0.675803	0.791348	0.76711	0.862949	0.819852	0.952737	0.919626	0.827996	0.877708	0.854525	0.783101	0.895461	0.897023	0.999111
	0.841571	0.780426	0.873308	0.90205	0.854093	0.891333	0.937854	0.876774	0.933461	0.833858	0.985342	0.873824	0.900446	0.979353	0.876998	0.815823	0.851051	0.911364	0.858291	0.913424	0.810085	0.864073	0.881532	0.856007	0.923105	0.772445	0.872282	0.975853	0.855971	0.889434	0.820979	0.926547	0.860389	0.728849	0.766467	0.633563	0.823779	0.778015	0.797313	0.842734	0.944284	0.900052	0.903082	0.911327	0.970307	0.772836	0.899229	0.854545	0.85754
	0.861695	0.803797	0.916134	0.932811	0.903796	0.949999	0.886927	0.844857	0.915328	0.935254	0.967712	0.766402	0.902567	0.94906	0.948521	0.904246	0.886492	0.925248	1.00934	0.889509	0.724602	0.821292	0.85591	0.996941	0.894724	0.703465	0.832968	0.876195	0.820582	0.902227	0.833507	0.895251	0.86772	0.700145	0.761775	0.808202	0.802308	0.782078	0.818961	0.837407	0.926261	0.917802	0.913049	0.801454	0.868905	0.804241	0.894406	0.887122	0.805848
	0.911852	0.825464	0.873072	0.869502	0.871848	0.878871	0.895606	0.898841	0.90928	0.84195	0.949838	0.884319	0.921545	1.03832	0.876852	0.879239	0.872972	0.9908	0.923102	0.920688	0.886133	0.796255	0.723297	0.936397	0.894822	0.818439	0.871519	0.893562	0.73573	0.852474	0.774773	0.933657	0.808791	0.803512	0.785843	0.77422	0.821207	0.70771	0.804598	0.76956	0.909126	0.792465	0.880731	0.879571	0.769925	0.799772	0.84854	0.885525	0.972163
	0.887594	0.843496	0.936795	0.944463	0.897121	0.822085	0.902394	0.871663	0.794036	0.861731	0.935981	0.801566	0.931078	1.03795	0.888112	0.909295	0.855098	0.929368	1.01851	0.893131	0.809725	0.746614	0.894134	0.838859	0.909086	0.827238	0.94878	0.898569	0.959192	1.03043	0.83593	0.949991	0.820435	0.704938	0.77071	0.692491	0.829077	0.751282	0.835255	0.803827	0.884819	0.909975	0.901519	0.847943	0.846975	0.799423	0.831144	0.887779	0.920402
	0.827172	0.836715	0.855708	0.948121	0.8929	0.89253	0.939896	0.86314	0.889857	0.903027	0.89644	0.874376	0.961407	1.00491	0.926349	0.824622	0.841471	0.931533	0.957037	0.906508	0.876266	0.93786	0.924544	0.880128	0.905873	0.916998	0.862073	0.838869	0.880343	0.889424	0.721599	0.906884	0.857122	0.698563	0.728066	0.793127	0.834662	0.769476	0.845003	0.823898	0.917009	0.890027	0.900032	0.843299	0.864113	0.795007	0.886739	0.919024	0.860862
	0.792039	0.811584	0.895736	0.974284	0.866275	0.910366	0.914556	0.839237	0.924238	0.835321	0.886578	0.894074	0.916726	1.01742	0.879387	0.943801	0.787696	0.9516	0.921742	0.935683	0.872309	0.892429	0.823898	0.764126	0.883216	0.855659	0.838074	0.850267	0.931111	0.906485	0.761824	0.926293	0.83547	0.775776	0.638368	0.716124	0.796346	0.849947	0.883856	0.790651	0.947385	0.890142	0.827788	0.881782	0.904542	0.817121	0.950168	0.860186	1.01573
	0.921366	0.806971	0.868424	1.00282	0.914527	0.872843	0.993607	0.825859	0.861633	0.796845	0.928891	0.883715	0.87894	0.936688	0.893696	0.892017	0.931793	0.887762	0.977822	0.931605	0.867716	0.781777	0.873586	0.886808	0.938058	0.883266	0.939313	0.829211	0.857811	0.905168	0.769237	0.842857	0.830879	0.714494	0.787387	0.725618	0.801806	0.767	0.821252	0.825037	0.907247	0.830026	0.880022	0.924071	0.783872	0.810769	0.873823	0.898621	0.92471
	0.818937	0.790597	0.86816	1.04401	0.887882	0.876361	0.97375	0.796531	0.844775	0.851046	0.882277	0.877117	0.914107	1.02305	0.891909	0.894968	0.724379	0.968831	0.838494	0.878061	0.856832	0.828716	0.850868	0.791963	0.895929	0.822979	0.991199	0.87736	0.96138	0.922241	0.796007	0.894643	0.896603	0.7171	0.759829	0.806265	0.846449	0.841462	0.739929	0.849921	0.931264	0.911637	0.891622	0.889495	0.825334	0.861493	0.901025	0.865449	0.82151
	0.863042	0.808974	0.785158	0.852118	0.853642	0.894048	0.908502	0.868593	0.913912	0.82882	0.905517	0.90183	0.882313	1.02934	0.854548	0.886308	0.875055	0.931318	0.88258	0.970673	0.850895	0.823762	0.848106	0.81168	0.921677	0.792131	0.812413	0.924712	0.862421	0.826234	0.796551	0.861874	0.836698	0.788735	0.841447	0.687507	0.878571	0.812032	0.870969	0.837629	0.944047	0.868784	0.910005	0.898528	0.857677	0.878301	0.99481	0.938012	0.898082
	0.899911	0.83361	0.877758	0.870065	0.860242	0.891759	0.932637	0.861399	0.860178	0.822845	0.919133	0.81553	0.892783	0.941405	0.911536	0.908094	0.842515	0.944663	0.897716	0.927328	0.832795	0.777561	0.825753	0.779223	0.844409	0.769393	0.901416	0.861023	0.936393	0.894572	0.759639	0.894781	0.81759	0.819613	0.801155	0.705328	0.794426	0.834952	0.839159	0.76427	0.904173	0.930943	0.881973	0.834297	0.832796	0.808805	0.897754	0.881751	0.937638
	0.930464	0.873389	0.881537	0.875054	0.993512	0.871236	0.954494	0.894704	0.851997	0.950137	0.944327	0.86032	0.890405	1.05464	0.923607	0.927036	0.904677	0.974578	0.848572	0.888542	0.897633	0.754853	0.755724	0.827986	0.931312	0.849513	0.9823	0.826611	0.954522	0.898543	0.713801	0.899946	0.874442	0.797939	0.738791	0.737248	0.827966	0.847762	0.828599	0.834031	0.916554	0.901061	0.83489	0.833002	0.799382	0.849523	0.838795	0.869482	0.891591
	0.854836	0.806861	0.796992	0.883182	0.868173	0.914987	0.982828	0.864015	0.91225	0.90468	0.911435	0.903277	0.939524	1.03807	0.894541	0.908669	0.861386	0.998281	0.922056	0.961234	0.883201	0.822077	0.848634	0.886839	0.910429	0.892336	0.853236	0.798965	0.826928	0.822957	0.750108	0.940357	0.841072	0.703208	0.735766	0.799388	0.898979	0.739229	0.764426	0.79188	0.942783	0.921574	0.858097	0.848946	0.809584	0.790646	0.88318	0.896717	0.880146
	0.894145	0.802288	0.85712	0.850053	0.945483	0.844927	0.929658	0.812646	0.88404	0.803733	0.84823	0.856667	0.895609	0.992173	0.882213	0.880773	0.853209	1.00386	0.90636	0.880027	0.902537	0.793841	0.744992	0.830512	0.801876	0.876015	1.06184	0.91566	0.768832	0.822274	0.781251	0.868223	0.868856	0.684533	0.724173	0.784008	0.774527	0.806926	0.867287	0.779059	0.931569	0.905121	0.816814	0.86611	0.841071	0.83332	0.890909	0.881051	0.927824
	0.886821	0.843984	0.866769	0.902112	0.946429	0.866417	0.892221	0.842621	0.864336	0.907477	0.859669	0.916182	0.919611	0.974981	0.866681	0.88862	0.853139	0.918304	0.942601	0.918098	0.817908	0.747531	0.876264	0.74087	0.931947	0.903834	0.887081	1.03035	0.796773	0.871772	0.818577	0.798645	0.85589	0.70397	0.740381	0.68702	0.87418	0.771237	0.905779	0.822563	0.910428	0.862632	0.915803	0.881285	0.912208	0.734299	0.931944	0.889258	0.832782
	0.890858	0.879431	0.87302	0.92956	0.827177	0.888901	0.975699	0.869325	0.938547	0.898653	0.905151	0.852454	0.862145	0.875084	0.838152	0.859252	0.771405	0.964278	0.904528	0.934766	0.864462	0.710889	0.779504	0.793845	0.961273	0.907076	0.911051	0.976084	0.896741	0.86769	0.757954	0.890245	0.865072	0.705542	0.756839	0.69667	0.911283	0.892467	0.873481	0.694212	0.940873	0.878215	0.88532	0.891041	0.83899	0.760393	0.907142	0.82064	0.768687
	0.89174	0.845978	0.823273	0.942494	0.875618	0.861586	0.831072	0.800795	0.91388	0.822582	1.01128	0.978924	0.868901	1.05399	0.899522	0.847896	0.831049	0.898715	0.964198	0.938356	0.890322	0.853846	0.852343	0.849278	0.89521	0.885217	0.857946	0.874337	0.789586	0.852705	0.723011	0.848579	0.786878	0.753944	0.734847	0.648539	0.815902	0.807636	0.784926	0.861143	0.902427	0.850043	0.939447	0.867459	0.821964	0.785409	0.946074	0.883178	0.93279
	0.893447	0.859109	0.867621	0.822868	0.851977	0.89373	0.956889	0.783321	0.866473	0.844627	0.869801	0.89185	0.897514	1.0045	0.880554	0.910476	0.877494	0.93243	0.93236	0.837631	0.879682	0.825626	0.882195	0.826045	0.84073	0.994608	0.882475	0.822828	0.895926	0.91861	0.71704	0.913965	0.825423	0.766207	0.788792	0.721937	0.917989	0.716876	0.806539	0.86158	0.918936	0.927363	0.91115	0.900756	0.88647	0.759265	0.896978	0.856743	0.842434
	0.929692	0.820315	0.894381	0.998083	0.883519	0.860655	0.931843	0.846896	0.880596	0.810384	0.891069	0.874661	0.961884	0.99122	0.854694	0.903955	0.846702	0.959276	0.872994	0.871192	0.844477	0.992621	0.850458	0.81543	0.845523	0.834769	0.833349	0.820961	0.92538	0.883147	0.775278	0.910261	0.854711	0.735391	0.826042	0.602134	0.783704	0.812105	0.845929	0.80971	0.938901	0.882505	0.886559	0.863626	0.894733	0.695489	0.813506	0.9557	0.899212
	0.858901	0.783463	0.91177	0.86544	0.901386	0.856957	0.905777	0.792711	0.903382	0.795896	0.865458	0.993886	0.854739	1.04904	0.882174	0.797716	0.877608	0.94363	0.902543	0.867803	0.902237	0.788425	0.849205	0.800079	0.896702	0.865309	0.867383	0.874116	0.829487	0.95144	0.667233	0.855358	0.840604	0.751621	0.819492	0.732191	0.829964	0.887863	0.869332	0.770781	0.913635	0.828025	0.882363	0.845731	0.945809	0.721624	0.888465	0.883311	0.790504
	0.846403	0.888837	0.892436	0.969365	0.944455	0.833756	0.837586	0.89714	0.869211	0.861295	0.873017	0.859568	0.913375	1.06309	1.00783	0.886075	0.864891	0.965002	0.916011	0.877431	0.911844	0.845713	0.781364	0.868266	0.94041	0.765239	0.907765	0.839824	0.876235	0.821599	0.737129	0.861112	0.861034	0.820453	0.795959	0.724013	0.84922	0.84244	0.880917	0.825627	0.903509	0.862378	0.88851	0.839139	0.85988	0.738116	0.818988	0.882045	0.894748
	0.878903	0.833769	0.834175	0.968156	0.893094	0.874439	0.928836	0.872794	0.890907	0.872932	0.875073	0.844641	0.939136	1.06611	0.883862	0.886586	0.959197	0.930347	0.968464	1.00346	0.802627	0.894128	0.764109	0.73968	0.950246	0.887444	0.907195	0.858999	0.828148	0.886039	0.703216	0.856787	0.848858	0.709616	0.704039	0.677065	0.824028	0.833506	0.882174	0.763329	0.926538	0.802234	0.858056	0.810356	0.846056	0.818748	0.845375	0.843577	0.943714
	0.902679	0.773301	0.840892	0.961368	0.851103	0.92278	0.924179	0.87718	0.919116	0.894483	0.897435	0.938328	0.883737	0.9972	0.864928	0.904566	0.893954	0.943531	0.918516	0.933905	0.916219	0.898163	0.722006	0.802169	0.923505	0.999342	0.944423	0.890149	0.914136	0.887661	0.700695	0.877744	0.918078	0.659312	0.713521	0.758377	0.804652	0.84114	0.883411	0.793239	0.925824	0.901663	0.844311	0.859461	0.917374	0.760597	0.866959	0.917296	1.03462
	0.838083	0.845452	0.911662	0.96526	0.881969	0.876828	0.998281	0.868561	0.876068	0.87126	0.871791	0.872497	0.921154	1.01322	0.880209	0.904143	0.915027	0.975641	0.974867	0.899721	0.944785	0.93101	0.850231	0.996801	0.921768	0.933218	0.894607	0.843211	0.892371	0.85027	0.717718	0.857899	0.824181	0.727569	0.791079	0.766724	0.889959	0.797106	0.938169	0.813636	0.853883	0.906699	0.864191	0.851777	0.842638	0.798892	0.806476	0.857313	0.925636
	0.840384	0.853746	0.809773	0.923399	0.896192	0.844214	0.961055	0.799291	0.860938	0.796109	0.83549	0.898417	0.948563	0.98289	0.871366	0.88949	0.863003	0.974676	0.927555	0.905615	0.786305	0.800405	0.883157	0.916196	0.941241	0.976703	0.876086	0.913698	0.984498	0.879622	0.814859	0.884587	0.844661	0.7529	0.769449	0.789244	0.817194	0.818965	0.932859	0.804465	0.940526	0.830328	0.881983	0.871488	0.904973	0.812208	0.856127	0.869081	0.955508
	0.844127	0.844018	0.907766	0.941456	0.848556	0.859978	0.922215	0.858508	0.906238	0.8339	0.871474	0.872355	0.967848	0.963323	0.912929	0.854532	0.91813	0.941544	0.925057	0.889474	0.848245	0.882972	0.70723	0.865943	0.952098	0.893744	0.926612	0.788463	0.782012	0.868611	0.712596	0.884522	0.815268	0.769072	0.775131	0.749099	0.807322	0.829107	0.805516	0.786554	0.904585	0.881596	0.867771	0.852438	0.873745	0.859337	0.87365	0.832009	0.997442
	0.828844	0.834298	0.874907	1.05939	0.911842	0.854544	0.950754	0.802005	0.86721	0.917657	0.821818	0.864157	0.94544	1.06692	0.84004	0.915194	0.834575	0.887746	0.94122	0.922677	0.854854	0.879867	0.975671	0.83887	0.892588	0.908042	0.923967	0.798389	0.909801	0.905229	0.708439	0.839843	0.807212	0.796381	0.744411	0.712795	0.815777	0.817705	0.760479	0.814746	0.873822	0.909098	0.917775	0.861523	0.86185	0.872236	0.88979	0.943336	0.974911
	0.854973	0.884607	0.883691	0.856773	0.868397	0.884656	0.829739	0.806933	0.923504	0.83367	1.01296	0.857702	0.973991	1.05311	0.912966	0.885317	0.855791	0.979215	0.906735	0.895529	0.881606	0.808713	0.835147	0.771294	0.901833	0.933249	0.937615	0.919446	0.956025	0.747151	0.73964	0.838526	0.840126	0.701069	0.775537	0.653309	0.777123	0.906153	0.804852	0.869105	0.924645	0.864206	0.864095	0.895352	0.863579	0.750418	0.864713	0.815652	0.83358
	0.896258	0.855215	0.863572	0.99113	0.897527	0.853942	0.868861	0.845542	0.889293	0.795591	0.874299	0.870605	0.983869	1.03455	0.851319	0.826847	0.819168	0.91792	0.847253	0.947239	0.780329	0.757701	0.740871	0.942754	0.90408	0.803895	0.904968	0.798951	0.920668	0.924817	0.713396	0.910038	0.827251	0.76926	0.803465	0.720923	0.793426	0.813481	0.788969	0.810905	0.926981	0.812824	0.872263	0.842315	0.878737	0.756741	0.896178	0.864872	0.915272
	0.880438	0.856479	0.938144	1.03946	0.769724	0.888889	0.944176	0.84764	0.901504	0.933239	0.953858	0.91456	0.912423	1.0116	0.928341	0.847528	0.830864	0.934064	0.922432	0.883922	0.891209	0.84097	0.841124	0.855856	0.864069	0.855596	0.91175	0.842288	0.972853	0.866688	0.758041	0.859694	0.846193	0.709194	0.844103	0.617685	0.859369	0.794212	0.803959	0.931144	0.898845	0.860666	0.827204	0.853995	0.870137	0.792636	0.843635	0.886219	0.895368
	0.899924	0.869185	0.841933	1.11258	0.866491	0.892381	0.89948	0.866012	0.902522	0.806919	0.918808	0.903472	0.872856	0.985108	0.971468	0.924631	0.88795	0.98915	0.966458	0.875012	0.824505	0.807276	0.993234	0.784979	0.85174	0.901202	0.955642	0.910258	0.752751	0.889142	0.77258	0.910145	0.819351	0.740351	0.775293	0.71728	0.824365	0.860014	0.753632	0.843421	0.9111	0.818704	0.834049	0.877975	0.955492	0.773565	0.897503	0.848467	0.87389
	0.902215	0.787744	0.924505	0.97406	0.84142	0.916262	0.870378	0.827755	0.858221	0.808495	0.888971	0.901437	0.965559	1.01827	0.909087	0.874609	0.95341	1.00153	0.931065	0.932678	0.810288	0.842058	0.803545	0.808276	0.912594	0.927942	0.944224	0.912525	0.819267	0.845966	0.717047	0.90526	0.783653	0.755492	0.832913	0.726405	0.837549	0.866052	0.864014	0.778205	0.950082	0.879571	0.855193	0.85407	0.837766	0.808955	0.859162	0.888713	0.75888
	0.811702	0.867729	0.832723	0.990563	0.873505	0.896846	0.936032	0.854665	0.861763	0.862563	0.90519	0.815355	0.882099	1.04638	0.91415	0.929384	0.806784	0.961451	0.916352	0.923312	0.845605	0.853615	0.79934	0.819688	0.83686	0.837672	0.889489	0.908054	0.877287	0.916055	0.72918	0.89382	0.805171	0.672063	0.724212	0.647581	0.846085	0.868573	0.862966	0.834366	0.954196	0.828644	0.883888	0.837288	0.928008	0.727204	0.840149	0.859109	0.98791
	0.839875	0.883564	0.845859	0.912792	0.91441	0.852941	0.952835	0.897454	0.848441	0.810098	0.96694	0.888874	0.916893	1.01492	0.954094	0.85641	0.824647	0.934697	0.831428	0.896427	0.804354	0.74819	0.912971	0.881909	1.01506	0.934621	0.915385	0.84064	0.879289	0.929124	0.780696	0.833349	0.890153	0.702653	0.834971	0.755713	0.822996	0.828088	0.848484	0.915473	0.954952	0.796107	0.8904	0.876025	0.787476	0.826178	0.891345	0.877894	0.769593
	0.814421	0.866047	0.927513	1.02479	0.836172	0.878328	0.994003	0.860278	0.864147	0.748743	0.839959	0.879644	0.932749	1.02072	0.943699	0.917252	0.832419	0.978263	0.945778	0.906598	0.901582	0.866062	0.844239	0.907546	0.848913	0.978162	0.98384	0.801745	0.842962	0.877596	0.773626	0.934416	0.87559	0.635988	0.760224	0.646723	0.820667	0.853159	0.881411	0.770513	0.93612	0.927731	0.915738	0.935516	0.889223	0.815886	0.888742	0.882665	0.871331
	0.812188	0.887287	0.884864	0.886416	0.908272	0.845351	0.942183	0.800189	0.886345	0.729313	0.811221	0.918501	0.91977	1.00515	0.944823	0.905776	0.786396	0.940671	0.935381	0.863511	0.92532	0.796977	0.735303	0.868058	0.899008	0.705008	0.897577	0.869242	0.864218	0.868576	0.808271	0.950079	0.839931	0.673171	0.805845	0.760649	0.905164	0.862275	0.882912	0.824377	0.904689	0.831928	0.896176	0.851052	0.816428	0.711229	0.936487	0.905394	0.876809
	0.900659	0.864584	0.849583	1.07875	0.886453	0.830033	0.934641	0.924615	0.879876	0.877437	0.869266	0.936122	1.01475	1.02538	0.889376	0.86206	0.914719	0.966144	0.895818	0.910109	0.786072	0.786922	0.825535	0.914397	0.807051	0.913719	0.772202	0.937624	0.867471	0.928335	0.739299	0.899871	0.859596	0.752098	0.763024	0.901984	0.886497	0.794979	0.81179	0.891289	0.931035	0.885056	0.88847	0.842453	0.873883	0.844291	0.913801	0.864406	0.820285
	0.914044	0.789378	0.912167	0.992949	0.929803	0.86966	0.936439	0.821567	0.902792	0.859771	0.920634	1.02088	0.939306	0.919566	0.912655	0.91947	0.879287	0.919626	0.964944	0.923992	0.834417	0.763561	0.805866	0.889563	0.942486	0.954637	0.877649	0.910929	0.829574	0.88098	0.746739	0.873711	0.858393	0.754821	0.684768	0.75885	0.78394	0.896744	0.86688	0.866092	0.924076	0.818015	0.832906	0.855638	0.849668	0.778698	0.908984	0.873468	0.803399
	0.871347	0.804758	0.884558	0.750899	0.939918	0.818629	0.844896	0.849932	0.893478	0.91225	0.917494	0.920167	0.925906	0.973859	0.984118	0.89726	0.897317	0.934812	0.887876	0.952316	0.926011	0.827579	0.847582	0.752729	0.865121	0.878213	0.969247	0.898916	0.783658	0.905379	0.746908	0.864374	0.870987	0.817317	0.876937	0.782964	0.782758	0.739205	0.856797	0.796799	0.895075	0.946365	0.861749	0.835037	0.821983	0.86814	0.774059	0.832389	0.91915
	0.818034	0.927925	0.82274	0.928775	0.862611	0.851641	0.945096	0.838593	0.908722	0.767	0.870772	0.897024	0.893785	0.997864	0.868019	0.892687	0.839491	0.919735	0.923933	0.9234	0.904066	0.756922	0.790948	0.971029	0.934795	0.95536	0.867654	0.890171	0.822857	0.889397	0.736372	0.930991	0.895608	0.737963	0.843589	0.698655	0.81916	0.841316	0.8366	0.811794	0.916517	0.940818	0.892841	0.840649	0.822562	0.803166	0.887402	0.931977	0.923947
	0.832359	0.845351	0.823448	0.878437	0.858503	0.861583	0.902741	0.764628	0.88602	0.819266	0.908241	0.897545	0.892916	0.98471	0.951564	0.947787	0.850048	0.99805	0.962395	0.985857	0.838234	0.651748	0.869566	0.8136	0.908243	0.947489	0.953478	0.957306	0.878006	0.912018	0.809785	0.899179	0.807949	0.727265	0.721153	0.73507	0.878675	0.936512	0.837712	0.842306	0.922366	0.911469	0.860767	0.820129	0.865986	0.704677	0.781789	0.875374	0.968681
	0.83603	0.915543	0.842733	0.843748	0.898134	0.822781	0.926131	0.79386	0.862469	0.868036	0.857258	0.998075	0.90875	0.911621	0.888941	0.854202	0.823822	0.957898	0.917983	0.882017	0.848362	0.722424	0.806891	0.740652	0.855079	0.987021	0.962288	0.935724	0.813582	0.911613	0.767684	0.903904	0.831428	0.676106	0.827641	0.707382	0.777428	0.805608	0.879736	0.786208	0.914054	0.886533	0.893181	0.857121	0.892594	0.786618	0.926495	0.822118	0.971266
	0.869362	0.830943	0.873484	0.847349	0.853035	0.890424	0.898123	0.842396	0.86221	0.756235	0.938582	0.90683	0.9004	1.05032	0.940615	0.906274	0.879135	0.968078	0.941404	0.979641	0.834203	0.832944	0.816271	0.882632	0.907846	0.852681	0.961252	0.897143	0.880878	0.916555	0.703359	0.904738	0.814774	0.782141	0.779662	0.748811	0.822734	0.81756	0.879834	0.831158	0.967501	0.877816	0.880392	0.868679	0.877782	0.787328	0.913954	0.91226	0.787057
	0.822077	0.918357	0.877485	0.806835	0.875978	0.848784	0.966386	0.869349	0.890852	0.901164	0.973952	0.900912	0.964974	1.00414	0.969565	0.864427	0.991655	0.951898	0.983935	0.929688	0.842741	0.76542	0.772741	0.781995	0.927595	0.758474	0.940776	0.930411	0.826905	0.813298	0.741701	0.904487	0.806409	0.793558	0.72269	0.729048	0.806994	0.887184	0.810715	0.911674	0.900709	0.901854	0.875497	0.860523	0.869551	0.853446	0.805228	0.900585	0.875624
	0.880398	0.895658	0.92416	0.995073	0.904971	0.935274	0.880883	0.822355	0.857869	0.80011	0.997708	1.07871	0.920891	0.959441	0.87432	0.912528	0.88365	0.917794	0.960651	0.889396	0.738926	0.967278	0.730925	0.69106	0.936862	0.900916	0.977412	0.880415	0.822288	0.880701	0.750181	0.9167	0.807296	0.740615	0.864327	0.744132	0.866795	0.786746	0.726252	0.741685	0.91914	0.810274	0.879845	0.851592	0.857346	0.83488	0.835626	0.904492	0.990173
	0.880924	0.764621	0.875338	0.894951	0.913023	0.926747	0.951047	0.862275	0.86109	0.837336	0.893555	0.965402	0.89748	1.00427	0.861167	0.884928	0.917213	0.943276	0.902131	0.996628	0.828832	0.802789	0.843126	0.775178	0.875312	0.834665	0.939943	0.944097	0.890836	0.880345	0.82676	0.860168	0.784985	0.695648	0.696784	0.721555	0.852675	0.826663	0.794991	0.836188	0.945048	0.91587	0.89872	0.858854	0.902196	0.81416	0.926492	0.9053	0.918969
	0.909262	0.820025	0.813668	0.877704	0.8607	0.847722	0.891799	0.844133	0.92913	0.875933	0.933778	0.901764	0.908742	0.976436	0.968762	0.846878	0.901142	0.955941	0.94006	0.975057	0.860899	0.855246	0.806504	0.843385	0.829718	0.98203	0.932359	0.849845	0.945717	0.824779	0.871856	0.908907	0.88615	0.759563	0.699525	0.755811	0.77884	0.846632	0.786751	0.761422	0.964245	0.821136	0.892887	0.880316	0.861066	0.767881	0.852452	0.827009	0.830788
	0.877892	0.849351	0.945348	0.873731	0.888748	0.864851	0.946844	0.760493	0.893971	0.813947	0.910772	0.96492	0.930063	0.941535	0.935798	0.90901	0.879956	0.95963	0.890717	0.897555	0.820246	0.84431	0.816784	0.911374	0.898878	0.900565	0.93501	1.01934	0.872297	0.833018	0.808433	0.944927	0.821927	0.746048	0.690422	0.817347	0.770252	0.842952	0.791212	0.849279	0.947192	0.863001	0.911863	0.860394	0.878952	0.795794	0.903434	0.817793	0.898195
	0.921811	0.835001	0.955913	0.956133	0.894385	0.877475	0.861956	0.816135	0.889789	0.793673	0.945448	0.87761	0.984391	0.945678	0.9476	0.90316	0.864769	0.960985	0.84197	0.908789	0.841427	0.853337	0.896546	0.839942	0.941702	0.792811	0.964117	0.931532	0.890811	0.798247	0.779606	0.929355	0.794026	0.611656	0.775915	0.767545	0.837832	0.801169	0.836912	0.826972	0.931999	0.909787	0.886947	0.884832	0.858021	0.916035	0.858793	0.902408	0.935155
	0.885118	0.815829	0.906804	0.86825	0.856235	0.922156	0.902266	0.855473	0.894897	0.830121	0.862736	0.903001	0.885715	1.01538	0.925682	0.835863	0.894157	0.958254	0.987425	0.935886	0.880094	0.764118	0.843485	0.823355	0.853923	0.957319	0.956246	0.880805	0.902913	0.80259	0.755963	0.858205	0.769882	0.724374	0.691839	0.795536	0.79931	0.807615	0.81487	0.817214	0.938883	0.963687	0.909059	0.827795	0.913635	0.74719	0.822782	0.843459	0.886821
	0.804257	0.840725	0.858623	0.906138	0.901253	0.834281	0.952302	0.836248	0.904926	0.792077	0.911339	0.942013	0.888863	0.983538	0.843278	0.902644	0.834593	0.932286	0.886888	0.938145	0.80003	0.911946	0.842288	0.842269	0.884739	0.852611	0.90613	0.880441	0.884643	0.900716	0.718404	0.896318	0.855435	0.748841	0.799975	0.747101	0.698832	0.844512	0.8307	0.878436	0.893301	0.864862	0.862295	0.87099	0.875308	0.799652	0.973947	0.850219	0.954367
	0.90152	0.830751	0.906273	1.03175	0.909855	0.909844	0.928941	0.896673	0.912237	0.877683	0.851553	0.855078	0.924767	0.91355	0.937906	0.881627	0.845534	0.911375	0.917757	0.981728	0.933445	0.856295	0.774654	0.865238	0.922672	0.895553	0.915894	0.800186	0.840047	0.895167	0.704335	0.875806	0.872953	0.785491	0.810035	0.726245	0.839289	0.875364	0.901168	0.795965	0.930567	0.888849	0.889646	0.834502	0.925842	0.87083	0.844067	0.915517	0.952308
	0.946495	0.835416	0.84983	0.99271	0.897756	0.922753	1.02137	0.835611	0.860658	0.756207	0.881455	0.821862	0.920249	0.958579	0.890561	0.906414	0.800998	0.948196	0.992997	0.905171	0.841507	0.862293	0.824801	0.808456	0.867081	0.85036	0.860751	0.921149	0.804023	0.786658	0.723498	0.837783	0.893221	0.693774	0.769672	0.740288	0.832065	0.697301	0.788314	0.770006	0.885822	0.883423	0.885254	0.901218	0.845556	0.81755	0.760943	0.768126	0.908649
	0.865984	0.818063	0.934459	0.948173	0.82853	0.906639	0.911468	0.891638	0.918137	0.829156	0.872703	0.886445	0.986571	0.973748	0.902693	0.911375	0.879549	0.890725	0.907399	0.959815	0.787086	0.82428	0.776418	0.905815	0.941204	0.977801	0.883328	0.988906	0.838782	0.849868	0.739358	0.918107	0.861644	0.739137	0.814092	0.700567	0.77261	0.81245	0.796546	0.864992	0.899091	0.900139	0.897638	0.846212	0.93542	0.906787	0.885007	0.917379	0.868982
	0.89587	0.857204	0.849901	0.754697	0.846314	0.870882	0.924159	0.866073	0.914096	0.867892	0.841766	0.979466	0.959293	0.913059	0.947921	0.955908	0.789366	0.904913	0.869919	0.923392	0.846923	0.834066	0.880284	0.819054	0.884835	0.860363	0.871408	0.894254	0.894531	0.899335	0.750758	0.934333	0.851396	0.758122	0.84117	0.633427	0.818583	0.864623	0.8065	0.851034	0.927045	0.801542	0.909518	0.890029	0.788059	0.838604	0.861281	0.94086	0.997586
	0.851975	0.807428	0.94941	0.926537	0.893476	0.926421	0.968889	0.867065	0.895464	0.913274	0.919154	0.88274	0.923578	0.913905	0.919827	0.840946	0.892371	0.931395	0.935014	0.899301	0.81155	0.85429	0.829666	0.882968	0.902433	0.863773	0.91223	0.993677	0.859403	0.880846	0.737879	0.911185	0.826229	0.802783	0.774386	0.677622	0.839743	0.818297	0.847492	0.736523	0.932781	0.894636	0.892722	0.88337	0.926789	0.764482	0.892832	0.914282	0.947598
	0.884526	0.859883	0.870622	1.00572	0.896304	0.82875	0.973838	0.871909	0.882574	0.803703	0.908563	0.909958	0.892369	0.955642	0.840367	0.860394	0.794923	0.985724	0.896746	0.999153	0.810491	0.869384	0.715452	0.885701	0.864095	0.995586	0.88184	0.884629	0.922071	0.801453	0.825291	0.895414	0.852513	0.765561	0.757987	0.826101	0.82405	0.863426	0.822405	0.76813	0.945305	0.91736	0.873493	0.890709	0.87654	0.789542	0.815826	0.876015	0.876821
	0.936676	0.80764	0.811886	0.878973	0.911413	0.860878	0.856119	0.836221	0.921567	0.945875	0.896855	0.926748	0.906283	0.945411	0.921336	0.860634	0.828682	1.03693	0.87895	0.937893	0.814293	0.826074	0.800253	0.91732	0.849673	0.964875	0.897815	0.962549	0.857805	0.838518	0.717903	0.876226	0.860933	0.765162	0.769923	0.748668	0.833169	0.789182	0.740165	0.775639	0.957603	0.92946	0.849298	0.898173	0.849621	0.92033	0.891243	0.861691	0.896357
	0.886506	0.828067	0.902626	0.852464	0.92218	0.875148	0.921717	0.872581	0.859835	0.807043	0.905295	0.924909	0.904007	1.04205	0.895819	0.876125	0.836158	0.900061	0.874549	0.976832	0.841347	0.85651	0.826798	0.931775	0.855578	0.936921	0.947312	1.03087	0.787281	0.880906	0.740448	0.886769	0.834683	0.7529	0.727038	0.744583	0.856257	0.892171	0.854054	0.891503	0.918092	0.887836	0.880824	0.830876	0.859143	0.763524	0.744814	0.875989	0.882889
	0.853518	0.859092	0.831515	1.12826	0.88745	0.934588	0.973727	0.848806	0.907369	0.942999	0.966541	0.85586	0.93273	1.03609	0.908658	0.912661	0.973219	0.921315	0.879695	0.928395	0.788627	0.815587	0.826334	0.84266	0.895401	0.91634	0.842464	0.878881	0.832046	0.901343	0.720738	0.895186	0.852175	0.733731	0.722567	0.743639	0.772972	0.723182	0.840157	0.851935	0.907999	0.826556	0.903823	0.864776	0.834901	0.7537	0.894268	0.849813	0.92284
	0.933152	0.811873	0.888066	0.928622	0.84778	0.880132	0.960342	0.85696	0.937049	0.855529	0.894482	0.840339	0.8779	0.981108	0.875697	0.960203	0.765584	0.923853	0.85496	0.892367	0.842101	0.761078	0.844655	0.791119	0.84976	0.923424	0.881381	0.846827	1.01038	0.949102	0.690887	0.907112	0.840489	0.726591	0.693451	0.713407	0.789623	0.765865	0.728942	0.779608	0.93189	0.872383	0.888111	0.929169	0.94934	0.886803	0.811837	0.854965	1.03593
	0.870361	0.852718	0.927806	0.842266	0.904672	0.838719	0.947539	0.825012	0.893205	0.849814	0.890015	0.931662	0.951207	1.04915	0.799529	0.863296	0.927258	0.950151	0.894121	0.952705	0.918849	0.724819	0.851824	0.965818	0.975086	0.939575	0.964952	0.924044	0.909986	0.94071	0.773692	0.875989	0.837214	0.678426	0.783715	0.815313	0.842437	0.782223	0.804131	0.884874	0.921373	0.854352	0.846082	0.918105	0.87086	0.833999	0.831873	0.880853	0.9299
	0.887326	0.847165	0.805257	0.8908	0.914647	0.84762	0.921784	0.797365	0.93558	0.797306	0.946602	0.908298	0.952266	0.972365	0.892546	0.897098	0.910069	0.963005	0.837686	0.886619	0.865408	0.704766	0.904829	0.856916	0.908382	0.85618	0.878095	0.929222	0.847843	0.916168	0.816533	0.864352	0.80889	0.730425	0.766144	0.719039	0.816768	0.744012	0.891878	0.834773	0.974084	0.862201	0.862958	0.910754	0.888148	0.897199	0.803141	0.877861	0.934654
	0.807916	0.832926	0.905972	0.880529	0.887882	0.860063	0.932449	0.844373	0.858601	0.865777	0.951018	0.98837	0.943766	0.887938	0.883926	0.931558	0.922762	0.94498	0.925549	0.90406	0.868031	0.951962	0.814567	0.822379	0.824091	0.851619	0.885436	0.9102	0.88773	0.81502	0.715788	0.910004	0.832343	0.753971	0.724793	0.885002	0.814879	0.83187	0.85201	0.934676	0.919593	0.911959	0.816152	0.875115	0.920637	0.808615	0.889541	0.936082	0.983541
	0.875621	0.841539	0.844147	0.863206	0.903403	0.836673	0.894699	0.845755	0.910616	0.886484	0.931563	0.910614	0.884411	0.93015	0.882935	0.877496	0.815002	0.923283	0.909021	0.943269	0.7768	0.721063	0.933831	0.912285	0.928654	0.859228	0.821746	0.89762	0.85962	0.893372	0.728799	0.89312	0.835542	0.748338	0.786206	0.85112	0.819095	0.861289	0.763686	0.783802	0.946182	0.838472	0.886694	0.865485	0.845898	0.737925	0.909228	0.82596	1.00246
	0.900223	0.83026	0.900802	0.878679	0.850803	0.82475	0.926294	0.816995	0.883935	0.910932	0.933074	1.0142	0.911527	0.981966	0.838494	0.938698	0.82662	0.881218	0.898251	0.928533	0.707777	0.796004	0.847109	0.844187	0.905752	0.79559	0.904755	0.91649	0.86221	0.924459	0.741599	0.863771	0.911847	0.840862	0.747822	0.613166	0.812885	0.807623	0.853895	0.816212	0.969062	0.99649	0.83272	0.881434	0.895578	0.817807	0.878711	0.909101	0.891118
	0.834517	0.867791	0.839064	0.902216	0.89351	0.877086	0.961032	0.864939	0.850443	0.866905	0.92897	0.757009	0.88024	1.04235	0.908267	0.885501	0.864247	0.946247	0.923711	0.939325	0.868967	0.847994	0.781082	0.858188	0.907807	0.882468	0.981454	0.803284	0.840783	0.836021	0.76201	0.881926	0.850282	0.728955	0.752359	0.716054	0.752727	0.829309	0.878388	0.835421	0.958181	0.799419	0.862712	0.839172	0.842325	0.799046	0.856301	0.852356	0.873041
	0.893866	0.782126	0.906785	0.882563	0.917692	0.891311	0.941764	0.849755	0.93262	0.891307	0.921063	0.884221	0.940828	0.960015	0.909453	0.911503	0.899521	0.995994	0.939488	0.955572	0.838873	0.841984	0.718797	0.835734	0.95129	0.879053	0.95659	0.864098	0.995221	0.869897	0.726677	0.860095	0.877254	0.677356	0.828599	0.765044	0.852981	0.788454	0.900569	0.819665	0.89366	0.83148	0.900111	0.835634	0.902191	0.862534	0.836697	0.873541	0.9248
	0.888919	0.850234	0.822305	0.828492	0.86142	0.858838	0.948195	0.82263	0.860182	0.915546	0.802761	0.865929	0.976717	1.07408	0.860439	0.91973	0.905353	0.905421	0.892188	0.908411	0.814189	0.772981	0.814446	0.925375	0.824267	0.898894	0.8572	0.846818	0.941382	0.937881	0.680502	0.881985	0.877966	0.745063	0.771482	0.691686	0.763795	0.829595	0.769991	0.829705	0.927936	0.939793	0.861431	0.865468	0.888387	0.856403	0.831608	0.909367	0.954012
	0.808882	0.836557	0.881765	0.84784	0.924673	0.898089	0.952268	0.861073	0.910664	0.834361	0.926112	0.890361	0.99194	0.896599	0.865655	0.881101	0.882219	0.867912	0.877318	0.957228	0.902679	0.922834	0.836661	0.872107	0.836903	0.946485	0.893847	0.909587	0.863475	0.817613	0.770619	0.843542	0.82192	0.755933	0.799112	0.815685	0.825259	0.715624	0.803904	0.795117	0.91854	0.864057	0.894933	0.887659	0.840234	0.846109	0.8322	0.889811	0.944255
	0.839118	0.838144	0.89632	0.878459	0.862492	0.877818	0.942552	0.84113	0.90432	0.856014	0.906952	0.830037	0.92012	0.979245	0.865464	0.915478	0.905528	0.952839	0.902255	0.954012	0.775224	0.880037	0.876826	0.8774	0.848212	0.857493	0.816462	0.863166	0.924765	0.835595	0.727912	0.85411	0.851268	0.803005	0.757949	0.725959	0.814482	0.767586	0.848425	0.786196	0.954045	0.828641	0.877541	0.866833	0.830406	0.828125	0.87046	0.866536	0.931495
	0.844542	0.821736	0.848126	0.879522	0.886668	0.854568	0.996589	0.837749	0.889772	0.850525	0.94733	0.931975	0.952908	0.922001	0.903555	0.938994	0.939649	0.94708	0.918485	0.965481	0.76504	0.778359	0.768304	0.895312	0.910963	0.981822	0.849138	0.827085	0.869425	0.847253	0.833483	0.898472	0.866426	0.68109	0.796146	0.750067	0.897033	0.867159	0.717438	0.857788	0.916664	0.852441	0.929637	0.861474	0.839531	0.78614	0.959491	0.854886	0.95458
	0.829315	0.899463	0.830462	0.916882	0.910232	0.828971	0.979742	0.909272	0.862308	0.76446	0.949674	0.942751	0.902853	0.927071	0.93573	0.963956	0.932728	0.985482	0.922061	0.976708	0.835341	0.874403	0.912343	0.798168	0.990628	0.902793	0.919269	0.906271	0.938702	0.940442	0.739533	0.905894	0.792581	0.795627	0.890572	0.789817	0.80128	0.772415	0.828956	0.881132	0.948892	0.919146	0.887656	0.883464	0.832776	0.823544	0.778591	0.843662	0.968497
	0.826423	0.824033	0.863224	1.00076	0.897101	0.859046	0.922452	0.832137	0.86284	0.791926	0.995573	0.92126	0.930881	0.995327	0.93528	0.905665	0.866021	0.930576	0.928813	0.920371	0.849629	0.781749	0.778755	0.838116	0.865696	0.889802	0.875178	0.775905	0.832843	0.781834	0.808815	0.888732	0.841497	0.79105	0.658445	0.772658	0.763415	0.805917	0.878657	0.816548	0.862612	0.840824	0.898178	0.873165	0.833894	0.742894	0.865079	0.873179	0.753645
	0.840744	0.877213	0.873456	0.997417	0.858854	0.910641	1.00619	0.871907	0.886299	0.790381	0.878411	0.985221	0.925829	1.03802	0.885873	0.87483	0.895091	0.960978	0.930633	0.945309	0.839499	0.954933	0.838103	0.877172	0.998553	0.834183	0.932102	0.902336	0.828077	0.814173	0.728279	0.900732	0.841491	0.739552	0.716099	0.753293	0.831102	0.830562	0.844327	0.762304	0.925411	0.916182	0.91515	0.842878	0.802417	0.808502	0.891645	0.844957	0.938666
	0.819943	0.829585	0.886339	0.883179	0.960277	0.905876	0.949609	0.867466	0.975238	0.876998	0.892186	0.918803	0.919258	0.992268	0.885662	0.94811	0.866431	0.933963	0.89785	0.974053	0.933501	0.851754	0.917386	0.850037	0.931166	0.863734	0.917555	0.821911	0.818471	0.918841	0.740252	0.873847	0.884324	0.776617	0.753384	0.85109	0.767294	0.84963	0.913451	0.86378	0.932025	0.855891	0.916489	0.939786	0.818515	0.747698	0.844118	0.90003	0.992022
	0.922545	0.817096	0.868376	0.705378	0.991828	0.884121	0.964577	0.779113	0.916455	0.910318	0.901788	0.901761	0.927892	0.947006	0.948422	0.93946	0.877233	0.910796	0.893082	0.881112	0.783819	0.933912	0.886335	0.834982	0.877389	0.921065	0.915703	0.883643	0.944391	0.825956	0.817101	0.882572	0.841587	0.715912	0.830435	0.686069	0.834656	0.791644	0.835536	0.834346	0.937943	0.894157	0.872804	0.888407	0.892305	0.83341	0.867282	0.842843	0.872176
	0.895075	0.858754	0.925845	0.742819	0.860941	0.865059	0.958482	0.882756	0.868873	0.803941	0.941195	0.949595	0.946419	1.00474	0.932084	0.863065	0.8995	0.93191	0.937816	0.93867	0.869514	0.857392	0.817835	0.824289	0.954947	0.865853	0.941798	0.789335	0.773846	0.884292	0.751558	0.891387	0.83446	0.772557	0.718581	0.762338	0.783472	0.862415	0.783785	0.89056	0.909731	0.793975	0.900059	0.888609	0.825568	0.806848	0.839707	0.962401	0.925201
	0.847506	0.774498	0.896379	0.925492	0.927295	0.893143	0.956978	0.812624	0.883998	0.8484	0.92314	0.943464	0.875856	0.94769	0.904676	0.840774	0.833321	0.918413	0.848706	0.976425	0.880261	0.818658	0.887205	0.900845	0.963893	0.888285	0.898417	0.826103	0.920949	0.776649	0.735049	0.909684	0.899726	0.726549	0.766178	0.759466	0.760997	0.904793	0.776205	0.801783	0.94424	0.882755	0.843539	0.843987	0.864096	0.725979	0.830548	0.917666	0.861569
	0.846916	0.792564	0.836141	0.903411	0.939917	0.891253	1.01934	0.813292	0.911206	0.781105	0.870952	0.894566	0.894302	0.896839	0.960758	0.880993	0.854527	0.946286	0.87126	0.927862	0.951635	0.873654	0.872503	0.832171	0.978968	0.948552	0.881036	0.823429	0.89853	0.876186	0.751462	0.945139	0.818795	0.719666	0.690582	0.667991	0.753023	0.894337	0.730463	0.859601	0.892482	0.900052	0.861039	0.892015	0.894993	0.808494	0.845961	0.965496	0.894503
	0.945638	0.829361	0.91414	1.05438	0.919597	0.861349	0.969844	0.833301	0.926843	0.875241	0.902974	0.95732	0.896727	0.912653	0.850773	0.999897	0.886041	0.959366	0.94301	1.00194	0.861899	0.755752	0.834502	0.925227	0.906134	0.877408	0.889186	0.905644	0.913462	0.83585	0.74053	0.877056	0.78523	0.742923	0.708436	0.797143	0.762076	0.874738	0.720278	0.829405	0.924747	0.864075	0.865864	0.865364	0.949389	0.82254	0.810605	0.834658	0.799201
	0.917922	0.853904	0.940756	0.812673	0.836617	0.850817	1.05662	0.827954	0.892941	0.795978	0.977485	0.853465	0.900772	0.987648	0.861392	0.857839	0.855068	0.918379	0.922148	0.913061	0.871357	0.774317	0.78811	0.860903	0.95067	0.905412	0.887561	0.887061	0.912421	0.848889	0.726002	0.963081	0.869299	0.764846	0.716362	0.760268	0.826749	0.819987	0.819133	0.816024	0.935769	0.959953	0.865519	0.858586	0.876307	0.731587	0.837306	0.924615	0.844816
	0.848886	0.814431	0.895529	0.959118	0.823305	0.87069	0.87309	0.797429	0.843367	0.832295	0.877461	0.903667	0.915279	1.03858	0.912941	0.917341	0.860244	0.927289	0.919871	0.957934	0.838427	0.795752	0.785056	0.79142	0.882054	0.803147	0.92151	0.840978	0.897374	0.829749	0.713198	0.946483	0.871779	0.720651	0.781251	0.888634	0.841977	0.679699	0.82722	0.856955	0.909443	0.786192	0.847594	0.845051	0.856009	0.805382	0.899584	0.878416	1.00545
	0.888938	0.859156	0.818818	1.00487	0.970882	0.86784	0.861499	0.849537	0.900587	0.796205	0.892139	0.952336	0.94957	0.996314	0.838584	0.922288	0.883597	0.94836	0.978056	0.995244	0.878831	0.894198	0.852616	0.868384	0.789495	0.840135	0.919602	0.850363	0.925813	0.852732	0.756641	0.930942	0.86562	0.714691	0.77661	0.838099	0.795962	0.772735	0.738285	0.852618	0.914925	0.908762	0.850389	0.839113	0.882014	0.766648	0.965292	0.868987	0.989225
	0.813614	0.845425	0.871461	0.85108	0.898652	0.871445	0.951845	0.866715	0.895088	0.838104	0.965787	0.991403	0.896886	1.05385	0.812114	0.930037	0.889557	0.937613	0.985401	0.928652	0.85598	0.76348	0.793652	0.855452	0.896132	0.915125	0.823522	0.961812	0.926991	0.802223	0.742954	0.914178	0.860812	0.756213	0.707962	0.763177	0.818223	0.889341	0.824056	0.837802	0.927393	0.859188	0.909542	0.927122	0.884873	0.827237	0.896526	0.884283	0.805452
	0.879683	0.791059	0.840206	0.939113	0.854165	0.915801	0.924687	0.874026	0.818409	0.800159	0.981914	0.859903	0.927454	1.00562	0.867249	0.865511	0.887376	0.995982	0.896588	0.892089	0.888017	0.729511	0.813647	0.896056	0.830374	0.900685	0.937738	0.853637	0.814116	0.894647	0.781396	0.891119	0.838334	0.812021	0.732568	0.733494	0.778689	0.816091	0.871003	0.781877	0.911441	0.897492	0.875124	0.872106	0.882335	0.777039	0.885783	0.887387	0.850785
	0.9347	0.87509	0.829264	0.908621	0.898123	0.848463	0.972844	0.814764	0.883211	0.835635	0.851755	0.910029	0.926352	1.03182	0.857921	0.935096	0.898897	0.976667	0.927562	0.905083	0.90938	0.905028	0.791378	0.765666	0.926637	0.947803	0.841172	0.796532	0.82736	0.894485	0.753337	0.899154	0.835938	0.750282	0.633033	0.76821	0.840114	0.843501	0.783056	0.840922	0.951924	0.845476	0.847728	0.850872	0.878659	0.776478	0.90556	0.90834	0.856771
	0.851759	0.849202	0.870754	0.953287	0.881301	0.841784	1.03096	0.920753	0.863889	0.784007	0.882323	0.985161	0.900212	0.909455	0.864601	0.834422	0.880984	0.938538	0.994015	0.932986	0.84397	0.861271	0.820444	0.708515	0.91848	0.916911	0.909557	0.887382	1.03756	0.888877	0.838441	0.948807	0.832443	0.735354	0.753966	0.778886	0.823649	0.796552	0.937069	0.79879	0.949739	0.884634	0.879596	0.8085	0.839334	0.853482	0.853571	0.891793	0.871886
	0.825956	0.853556	0.85601	0.964707	0.901197	0.820451	1.02035	0.921387	0.915486	0.828901	0.859383	0.924372	0.872384	0.982306	0.911047	0.866823	0.830031	0.982508	0.890139	0.932477	0.740164	0.803962	0.858766	0.964783	0.940575	0.821251	0.940745	0.916429	0.798554	1.00606	0.735573	0.848674	0.840197	0.75795	0.769324	0.772934	0.793392	0.793282	0.808512	0.766344	0.929368	0.953742	0.928612	0.838565	0.843832	0.819322	0.834193	0.909154	1.01059
	0.896345	0.822049	0.900134	0.941964	0.905032	0.908925	0.923258	0.85891	0.927704	0.897882	0.883895	0.830819	0.841693	0.949843	0.870479	0.889526	0.934635	0.949958	0.958561	0.967988	0.903298	0.809056	0.906215	0.901535	0.936199	0.870549	0.891279	0.833785	0.924141	0.927568	0.696369	0.85908	0.833439	0.750119	0.794012	0.772385	0.843811	0.817636	0.930641	0.88276	0.890172	0.909065	0.871855	0.884158	0.90934	0.761888	0.837906	0.878458	0.910583
	0.876272	0.857675	0.893001	0.909788	0.893494	0.89135	0.90763	0.829946	0.90894	0.820122	0.925212	0.863088	0.869556	0.889983	0.879087	0.872736	0.960497	0.962947	0.918511	0.917626	0.881845	0.7563	0.896747	0.798268	0.810199	0.906421	0.866839	0.874825	0.957456	0.772479	0.811223	0.909095	0.855531	0.742513	0.739493	0.670246	0.81017	0.849752	0.976934	0.869662	0.946859	0.857595	0.904548	0.895694	0.949492	0.812616	0.922594	0.938782	0.822212
	0.801266	0.831314	0.946971	1.07214	0.900633	0.869339	0.882661	0.817746	0.896236	0.847051	0.90413	0.829199	0.905613	0.956921	0.895831	0.874817	0.798165	0.909914	0.928446	0.984454	0.749456	0.835025	0.81687	0.704708	0.896061	0.91334	0.858042	0.867722	0.819253	0.870367	0.785304	0.879141	0.875568	0.743246	0.758377	0.726154	0.839192	0.860383	0.931759	0.853189	0.949267	0.886636	0.89107	0.869126	0.873443	0.736075	0.910074	0.881485	1.0062
	0.800062	0.854154	0.907847	0.967481	0.927288	0.890024	0.997886	0.853478	0.92276	0.858896	0.889265	0.868062	0.828221	1.01463	0.862893	0.871035	0.92239	0.961591	0.894423	0.909079	0.835365	0.850477	0.716584	0.796466	1.00163	0.958351	0.840307	0.8877	0.906214	0.934807	0.722551	0.894453	0.816993	0.754396	0.85492	0.687544	0.829933	0.853363	0.768664	0.750376	0.951541	0.932746	0.909882	0.89201	0.947657	0.762842	0.901499	0.924197	0.996896
	0.841576	0.839423	0.910516	0.875551	0.789895	0.893045	0.953115	0.844529	0.866688	0.837368	0.939098	0.878967	0.886028	0.951315	0.902808	0.886078	0.866262	0.97997	0.937514	0.941966	0.833558	0.811267	0.831137	0.819872	0.838417	0.798147	0.923911	0.949837	0.906709	0.859789	0.767982	0.879861	0.870251	0.765336	0.790182	0.633178	0.801435	0.737056	0.854322	0.801805	0.935799	0.909336	0.8865	0.837824	0.860216	0.915123	0.797398	0.854012	1.03629
	0.86758	0.85702	0.88739	0.844295	0.883962	0.866025	0.962342	0.86251	0.887563	0.807986	0.912814	0.816718	0.912775	1.01137	0.906118	0.907123	0.853182	0.955556	0.939708	0.94835	0.845908	0.789215	0.702903	0.920777	0.878472	0.950193	0.849241	0.851692	0.858532	1.01036	0.814316	0.883442	0.889453	0.82694	0.812842	0.722547	0.830756	0.878467	0.797108	0.78935	0.892456	0.872579	0.884142	0.829568	0.870206	0.851047	0.862323	0.806635	0.999847
	0.886329	0.875975	0.913561	0.977971	0.890113	0.871953	0.912169	0.868436	0.904234	0.852663	0.977804	0.861522	0.903682	0.961001	0.862506	0.860853	0.864202	0.947434	0.92565	0.986287	0.986502	0.72175	0.794901	0.788913	0.851651	0.817862	0.973169	0.935598	0.791132	0.850304	0.769446	0.913156	0.871319	0.713578	0.734667	0.693016	0.780984	0.816321	0.785591	0.752885	0.916586	0.819462	0.842716	0.858978	0.874393	0.840981	0.796805	0.904891	1.06746
	0.896687	0.803899	0.902283	0.822384	0.86899	0.933573	0.926802	0.860444	0.877217	0.861982	0.960253	0.948145	0.831986	0.984585	0.949555	0.885123	0.843726	0.994367	0.946346	0.990395	0.831783	0.923839	0.836343	0.760215	0.796286	0.92483	0.824663	0.856348	0.930993	0.893387	0.794961	0.905933	0.913797	0.809254	0.876326	0.740573	0.832576	0.8347	0.94692	0.782315	0.926385	0.8598	0.809208	0.917437	0.912258	0.865064	0.945803	0.876623	0.992009
	0.895379	0.844956	0.859972	0.975543	0.92019	0.842229	0.908001	0.870187	0.903397	0.779267	0.950712	0.90483	0.826549	0.960564	0.917842	0.922715	0.83414	0.966784	0.933369	0.905203	0.877276	0.777155	0.754013	0.840482	0.831753	0.733221	0.950468	0.836333	0.898481	0.948793	0.66935	0.88676	0.868076	0.762316	0.780177	0.66983	0.860612	0.719439	0.847993	0.863813	0.896502	0.921312	0.877382	0.844819	0.856823	0.872289	0.820157	0.901809	0.92524
	0.828101	0.788326	0.869658	0.943775	0.916537	0.893495	0.884077	0.826769	0.888826	0.79686	0.955596	0.959909	0.940103	0.992169	0.913645	0.882518	0.892997	0.956193	0.954231	0.969296	0.862434	0.84911	0.834791	0.874216	0.849497	0.828087	0.925408	0.888779	0.855648	0.928457	0.767544	0.929582	0.815886	0.683705	0.862797	0.724633	0.90714	0.755389	0.876638	0.838286	0.884468	0.811862	0.843767	0.889998	0.852207	0.858626	0.916319	0.907706	0.88474
	0.844313	0.777062	0.871808	0.913897	0.912962	0.913796	1.06933	0.842388	0.897769	0.794921	0.9106	0.793226	0.881508	1.00508	0.880506	0.882703	0.901166	0.977066	0.948476	1.00451	0.877816	0.846003	0.779831	0.871046	0.952859	0.838512	0.885332	0.900728	0.904447	0.827097	0.752746	0.909183	0.744101	0.73566	0.764608	0.671305	0.741501	0.778034	0.880876	0.81921	0.899381	0.910586	0.876922	0.874015	0.854152	0.911459	0.880182	0.881849	0.929455
	0.885589	0.846252	0.918604	0.935478	0.849453	0.857574	1.00903	0.837789	0.929308	0.809315	0.877727	0.872098	0.83063	0.983776	0.867909	0.882336	0.809205	1.02805	0.913032	0.99319	0.740727	0.726905	0.74481	0.77533	0.946137	0.897554	0.919765	0.798958	1.05505	0.816153	0.714499	0.877617	0.828455	0.785123	0.840556	0.749228	0.798157	0.818038	0.773571	0.866931	0.91255	0.885846	0.929641	0.877886	0.859553	0.845112	0.791683	0.865369	0.764556
	0.94452	0.832795	0.929611	0.958077	0.997937	0.848173	0.948075	0.845364	0.90917	0.761528	0.830523	0.898097	0.894654	0.977237	0.936801	0.965564	0.830637	0.991096	0.921823	0.9186	0.823357	0.824394	0.745843	0.767639	0.855998	0.878775	0.929702	0.887375	0.967919	0.82789	0.804884	0.851705	0.870676	0.832918	0.83465	0.695994	0.819497	0.80801	0.769256	0.887547	0.957294	0.949765	0.908115	0.878434	0.858797	0.842069	0.815749	0.897331	1.05067
	0.88787	0.841811	0.893095	0.950562	0.888592	0.823522	0.972196	0.847269	0.897565	0.893797	0.863326	0.845665	0.900569	0.975595	0.823446	0.959942	0.864119	0.911744	0.870961	0.942242	0.813719	0.893566	0.845812	0.778569	0.88001	0.826891	0.873105	0.907306	0.957868	0.831282	0.817292	0.870624	0.826072	0.779267	0.76269	0.745594	0.885559	0.82997	0.843332	0.876865	0.934546	0.781795	0.891449	0.808075	0.833696	0.806055	0.875786	0.819293	0.998559
	0.907486	0.79805	0.926743	0.932277	0.947692	0.811076	0.92443	0.785804	0.866481	0.867936	0.864177	0.849451	0.887662	1.04465	0.936095	0.898027	0.919761	0.94232	0.920514	0.957294	0.805559	0.966287	0.823961	0.796671	0.925685	0.849549	0.856329	0.876885	0.925268	0.904259	0.78199	0.905111	0.84559	0.718669	0.727913	0.672866	0.872323	0.863019	0.83242	0.796837	0.88146	0.840144	0.941228	0.834833	0.860332	0.828709	0.905587	0.870831	0.977467
	0.907468	0.757469	0.873357	0.926067	0.921283	0.915374	0.938495	0.841457	0.913858	0.836824	0.975892	0.912762	0.898092	1.00783	0.975283	0.839668	0.817862	0.998701	0.933618	0.957567	0.806534	0.808588	0.808407	0.868873	0.966938	0.838013	0.910931	0.820241	0.886032	0.958745	0.756912	0.908391	0.870828	0.796262	0.748714	0.721408	0.807647	0.804968	0.826041	0.861873	0.886587	0.975588	0.919549	0.883796	0.847727	0.85224	0.863782	0.896172	0.888893
	0.857903	0.857864	0.976577	0.83116	0.879084	0.886422	0.986	0.820577	0.904568	0.870627	0.890603	0.841551	0.93154	1.00057	0.911103	0.850389	0.912865	1.01469	0.934518	0.953318	0.785172	0.708728	0.85773	0.795644	0.896768	0.83523	0.967747	0.841128	0.790222	0.837581	0.741433	0.870959	0.80354	0.776671	0.771063	0.541628	0.877664	0.807754	0.799917	0.850877	0.898243	0.907622	0.902532	0.850477	0.780716	0.844263	0.790827	0.944752	0.962337
	0.893348	0.840753	0.873419	0.917749	0.903632	0.848089	0.905608	0.844136	0.878066	0.914276	0.871937	0.794059	0.849431	0.975932	0.933502	0.925113	0.90703	0.934198	0.938899	0.916568	0.858328	0.763169	0.936398	0.83452	0.908199	0.867549	0.929975	0.862391	0.950821	0.830924	0.783886	0.881283	0.853868	0.637575	0.740531	0.745573	0.788	0.764321	0.890786	0.870268	0.919254	0.893942	0.905744	0.901648	0.886109	0.773754	0.885367	0.87977	0.895489
	0.902025	0.808335	0.875416	0.905517	0.871646	0.893434	0.922596	0.816776	0.895951	0.821648	0.932173	0.907031	0.943052	0.917333	0.920222	0.881292	0.835294	0.89574	0.990207	0.908701	0.819344	0.726358	0.839217	0.779603	0.929981	0.882075	0.940725	0.773711	0.816848	0.921583	0.653143	0.928995	0.875091	0.722543	0.714202	0.772778	0.858964	0.836404	0.91677	0.854986	0.93179	0.882374	0.876156	0.827151	0.799459	0.857878	0.878013	0.968438	1.05124
	0.893311	0.857998	0.769697	0.912346	0.848364	0.775231	0.915458	0.891499	0.93426	0.830049	0.966768	0.888127	0.912262	1.00282	0.853723	0.952273	0.854501	0.983557	0.947999	0.952516	0.790036	0.786176	0.80778	0.92277	0.908517	0.729665	0.837686	0.922542	0.903272	0.835171	0.754119	0.875992	0.91218	0.739998	0.819764	0.725984	0.81827	0.784861	0.861311	0.824328	0.901396	0.942671	0.909129	0.836342	0.845207	0.802325	0.812378	0.868767	1.01454
	0.938315	0.802829	0.83767	0.920707	0.870147	0.917365	0.90126	0.771204	0.939674	0.860739	0.930441	0.761131	0.852285	1.0209	0.864691	0.880436	0.815553	0.967276	0.966584	0.934461	0.905438	0.7303	0.776975	0.864907	0.847596	0.839999	0.916311	0.913386	1.00694	0.936631	0.727394	0.870879	0.791983	0.696353	0.748516	0.687397	0.830541	0.86502	0.82138	0.826896	0.90992	0.86008	0.906595	0.875878	0.853347	0.807642	0.867255	0.877672	0.877376
	0.907397	0.793616	0.782232	0.881938	0.932868	0.835197	0.935375	0.831588	0.924567	0.851751	0.92361	0.829909	0.920684	0.966784	0.931584	1.04492	0.848625	0.971696	0.913978	1.03157	0.866128	0.873159	0.869702	0.766454	0.850821	0.927809	0.851963	0.877401	0.846809	0.937532	0.781399	0.899115	0.806618	0.655443	0.751228	0.695795	0.811034	0.756366	0.911952	0.735556	0.901694	0.83346	0.881649	0.854641	0.912409	0.84003	0.861948	0.813259	0.945462
	0.883209	0.80302	0.896983	0.896592	0.952097	0.920323	0.946296	0.856879	0.914188	0.857764	0.919271	0.904749	0.874427	1.00308	0.907301	0.899271	0.81857	0.961556	0.893204	0.963175	0.833874	0.85167	0.690308	0.866605	0.920714	0.907003	0.964859	0.847088	0.881595	0.89379	0.811331	0.923299	0.845988	0.749913	0.644407	0.651044	0.804579	0.838428	0.89497	0.795479	0.915112	0.849915	0.859615	0.936365	0.804494	0.769048	0.915739	0.875227	0.959321
	0.874272	0.830791	0.944632	0.865018	0.844054	0.857319	0.85995	0.844495	0.900479	0.865028	0.994145	0.934094	0.859181	1.02422	0.862189	0.928588	0.866953	0.978335	0.895824	0.907187	0.832724	0.78799	0.837664	0.918153	0.896553	0.940142	0.871355	0.859241	0.803003	0.88403	0.786331	0.914039	0.872749	0.808487	0.812575	0.735452	0.858756	0.817721	0.775794	0.723627	0.914966	0.872739	0.935732	0.877641	0.843496	0.85845	0.958417	0.86131	0.895813
	0.890781	0.844118	0.815113	0.97067	0.898206	0.881128	0.986991	0.857097	0.935547	0.816862	0.893568	0.873822	0.926523	0.951325	0.870392	0.962836	0.899488	0.96339	0.947717	0.948517	0.845734	0.788495	0.802458	0.764984	0.881439	0.939585	0.900084	0.886379	0.797886	0.84363	0.768026	0.88412	0.792653	0.838879	0.716841	0.712542	0.823883	0.805598	0.80996	0.908804	0.937077	0.827224	0.914794	0.843133	0.868953	0.811039	0.871124	0.938822	0.85943
	0.938832	0.826059	0.951547	0.968487	0.885356	0.879508	0.968972	0.872344	0.883174	0.824645	0.96932	0.8899	0.906892	1.0436	0.878818	0.904313	0.870103	0.962697	0.944964	0.994224	0.878849	0.846651	0.801504	0.856398	0.93958	0.88148	0.846749	0.909694	0.832195	0.925733	0.717668	0.871456	0.826369	0.752589	0.776738	0.746457	0.79399	0.668966	0.842265	0.844472	0.963631	0.820118	0.939782	0.836517	0.831736	0.762674	0.837166	0.898194	1.04776
	0.872107	0.797442	0.940838	0.994264	0.859797	0.873959	0.927459	0.894125	0.882182	0.814446	0.901402	0.898115	0.930878	1.00084	0.893683	0.889492	0.860383	0.92899	0.863382	0.888574	0.881984	0.874629	0.909321	0.852044	0.898462	0.881822	0.929455	0.879086	0.809128	0.859975	0.784539	0.891586	0.840436	0.750926	0.796164	0.73019	0.772441	0.861174	0.872732	0.832648	0.916639	0.83829	0.925612	0.815482	0.914059	0.875255	0.897583	0.929434	0.929075
	0.881828	0.827238	0.880653	0.797951	0.919465	0.937861	0.968806	0.913696	0.876305	0.780695	0.925708	0.855084	0.931061	1.0352	0.841861	0.830442	0.83442	0.947019	0.931065	0.984293	0.813948	0.737866	0.870242	0.832691	0.874758	0.791386	0.78789	0.848268	0.883588	0.905908	0.735118	0.857194	0.821628	0.720566	0.711873	0.664727	0.805609	0.856741	0.868687	0.815578	0.920196	0.951338	0.866771	0.827532	0.834948	0.833924	0.762283	0.869672	0.831127
	0.893793	0.754896	0.837589	0.823326	0.874218	0.835608	0.914703	0.895533	0.844671	0.808863	0.942719	0.815851	0.922711	1.07405	0.914436	0.854366	0.833981	0.957879	0.967482	0.969166	0.858437	0.745608	0.821102	0.814422	0.898388	0.909456	0.893286	0.923627	0.906286	0.881691	0.80012	0.908346	0.853514	0.799282	0.74562	0.718001	0.762192	0.827938	0.971267	0.880844	0.955929	0.909141	0.865064	0.85346	0.846872	0.905208	0.868451	0.930057	0.971501
	0.90386	0.765536	0.866718	0.879339	0.902053	0.888431	0.916092	0.819689	0.898239	0.794729	0.957733	0.863805	0.953269	0.949864	0.880126	0.920006	0.842824	0.941516	0.978711	0.932624	0.904571	0.654686	0.834638	0.89225	0.888365	0.871996	0.951457	0.835078	0.845777	0.880076	0.752486	0.893781	0.878233	0.746783	0.784447	0.76241	0.831048	0.708273	0.79453	0.822383	0.900664	0.87123	0.925881	0.842253	0.783695	0.842885	0.887862	0.868234	0.978653
	0.875281	0.838777	0.868162	0.904589	0.851462	0.91456	0.907837	0.842512	0.868416	0.749812	0.983562	0.916997	0.90125	0.909639	0.872381	0.947737	0.903568	0.947281	0.8977	0.94449	0.777455	0.834256	0.859567	0.805064	0.873611	0.902081	0.896947	0.843619	0.87553	0.87409	0.660603	0.925273	0.89423	0.686883	0.858572	0.760796	0.762236	0.792316	0.789099	0.836314	0.911073	0.882264	0.895875	0.845211	0.940391	0.777882	0.872459	0.898175	0.979752
	0.846363	0.844703	0.784633	0.866868	0.874036	0.895312	0.952922	0.870756	0.902978	0.775827	0.918365	0.812049	0.886612	0.95007	0.916588	0.828519	0.902099	0.937469	0.904697	0.924023	0.776471	0.867457	0.797439	0.771748	0.860815	0.897884	0.915098	0.82521	0.874287	0.814737	0.669868	0.900188	0.813668	0.706509	0.78174	0.73239	0.867477	0.803983	0.802183	0.783195	0.884304	0.833912	0.827933	0.877421	0.996889	0.775447	0.949822	0.897606	0.988114
	0.846085	0.860899	0.766694	0.882373	0.853914	0.844574	0.906436	0.867306	0.899474	0.807671	0.914079	0.850007	0.879844	0.954946	0.952496	0.941641	1.00061	0.908979	0.916094	0.882824	0.797056	0.822206	0.888681	0.837243	0.916014	0.781802	0.843046	0.796618	0.846248	0.869555	0.729514	0.902627	0.776822	0.667578	0.774819	0.691231	0.801126	0.795664	0.823955	0.830506	0.896519	0.810264	0.93693	0.919599	0.839797	0.839533	0.90959	0.852943	0.855683
	0.87052	0.8158	0.911146	0.909504	0.85986	0.889968	0.963343	0.799631	0.899227	0.820073	0.899382	0.848834	0.905196	1.07739	0.894747	0.854847	0.864155	0.960242	0.942375	0.892731	0.819019	0.734402	0.830273	0.776982	0.854398	0.87518	0.884344	1.00331	0.890019	0.867844	0.807723	0.968017	0.856655	0.763034	0.84196	0.755133	0.755125	0.848501	0.852231	0.854287	0.917453	0.853202	0.877982	0.902132	0.881099	0.874617	0.851602	0.895876	0.980722
	0.939529	0.816231	0.865998	0.962166	0.898568	0.865745	0.838546	0.867516	0.916233	0.787608	0.90916	0.818169	0.946817	1.03395	0.883233	0.893247	0.832198	0.918756	0.983185	0.932235	0.820255	0.850976	0.689063	0.856193	0.85584	0.851987	0.891118	0.847173	0.897393	0.944115	0.748166	0.843815	0.850307	0.794799	0.781018	0.688047	0.815418	0.85036	0.831617	0.794724	0.97602	0.829139	0.878875	0.872074	0.835298	0.813063	0.904998	0.937446	0.889381
	0.893295	0.824206	0.925749	1.02094	0.854665	0.874376	0.969836	0.83477	0.874946	0.902292	0.896976	0.880279	0.901131	1.00682	0.899147	0.902564	0.948892	0.993981	0.993783	0.942522	0.880897	0.775127	0.819459	0.819097	0.949059	0.802813	0.896965	0.860674	0.952744	0.864356	0.747688	0.905194	0.788816	0.740448	0.761771	0.760422	0.864642	0.768644	0.878804	0.88903	0.914898	0.883475	0.890422	0.883338	0.868439	0.7925	0.853061	0.875625	1.00599
	0.892466	0.84682	0.866584	0.932607	0.834869	0.872919	0.986399	0.851867	0.881191	0.876158	0.877839	0.856471	0.831204	0.936664	0.87149	0.925514	0.900725	0.968838	0.989003	0.953155	0.838138	0.749848	0.808674	0.678035	0.897819	0.828	0.879866	0.863999	0.907692	0.803623	0.735351	0.89607	0.845396	0.636399	0.727971	0.717384	0.822989	0.860514	0.862863	0.934072	0.959858	0.889245	0.86663	0.836439	0.877246	0.826738	0.836875	0.856437	0.932394
	0.861286	0.816583	0.870103	0.920856	0.84229	0.861387	0.984249	0.849443	0.844732	0.855521	0.855273	0.770396	0.949201	1.0136	0.907505	0.917778	0.933592	0.890927	0.976548	0.910666	0.822723	0.899664	0.746734	0.788205	0.937005	0.911205	0.924615	0.934597	0.74977	0.839811	0.776059	0.853874	0.770031	0.71206	0.859208	0.726683	0.839972	0.791713	0.662534	0.780421	0.942061	0.868475	0.88561	0.894669	0.848577	0.842417	0.827341	0.954793	0.87361
	0.850872	0.815654	0.875325	0.862746	0.892804	0.914564	0.904977	0.867951	0.900446	0.814738	0.927226	0.884013	0.923814	1.00165	0.940067	0.898601	0.957002	0.979749	0.951152	1.00764	0.787841	0.853381	0.828328	0.845939	0.839823	0.897554	0.927852	0.825448	0.919473	0.874023	0.714627	0.904958	0.785536	0.823142	0.822798	0.771131	0.864792	0.800262	0.844991	0.874466	0.905483	0.871563	0.936107	0.848864	0.832926	0.816576	0.842773	0.876861	0.802069
	0.824286	0.873551	0.880595	0.793164	0.823008	0.892502	0.944208	0.90286	0.854479	0.871362	0.981905	0.90587	0.868444	0.922618	0.952218	0.92777	0.843685	0.970547	0.936508	0.943281	0.794592	0.785697	0.879602	0.848146	0.944022	0.831969	0.936977	0.909879	0.946124	0.94037	0.742396	0.899783	0.83847	0.760018	0.731432	0.71076	0.782871	0.846113	0.690598	0.743508	0.9744	0.856335	0.864524	0.849028	0.866073	0.81055	0.804297	0.92575	0.875865
	0.841701	0.84618	0.95502	0.890242	0.88663	0.88151	0.903332	0.826427	0.882925	0.779269	0.854469	0.899078	0.934529	0.980035	0.834635	0.89074	0.820399	1.00024	0.965979	0.922388	0.922046	0.771869	0.885041	0.830508	0.859045	0.780851	0.928074	0.820256	0.896853	0.897158	0.795383	0.901576	0.837903	0.725924	0.794873	0.811316	0.86007	0.882324	0.881021	0.77811	0.914549	0.891803	0.861548	0.91538	0.8712	0.926907	0.851436	0.853078	0.951359
	0.911297	0.774397	0.865614	0.946399	0.905087	0.898936	0.9894	0.881433	0.876384	0.92157	0.840981	0.884065	0.919046	0.94427	0.868599	0.93743	0.888313	0.874861	0.972946	0.982683	0.860628	0.815769	0.801353	0.921898	0.764105	0.954921	0.91306	1.00801	0.896971	0.93248	0.764614	0.866782	0.886465	0.790938	0.743814	0.782713	0.863102	0.814021	0.77003	0.781684	0.946776	0.888541	0.919796	0.901803	0.913833	0.876803	0.905126	0.916138	0.955423
	0.977931	0.780789	0.877028	0.880984	0.857085	0.849753	0.915531	0.847273	0.840251	0.820272	0.903129	0.961743	0.941251	0.959303	0.874365	0.851335	0.820791	1.00246	0.92052	0.884499	0.807128	0.718249	0.889805	0.845218	0.929308	0.881396	0.926679	0.879561	0.886008	0.832616	0.721877	0.920694	0.847493	0.749681	0.769284	0.812756	0.761711	0.700109	0.812057	0.826457	0.938704	0.840233	0.863048	0.862751	0.808665	0.794859	0.851837	0.888619	0.943518
	0.892107	0.802858	0.893259	0.788417	0.934664	0.917945	0.851823	0.854392	0.909084	0.898308	0.884181	0.859864	0.926575	0.938835	0.889398	0.861334	0.876784	0.924278	0.921064	0.929988	0.846632	0.852575	0.864031	0.791318	0.920125	0.941347	0.939197	0.921751	0.938175	0.897909	0.766489	0.863233	0.843483	0.76523	0.74651	0.748949	0.813772	0.799388	0.81706	0.822903	0.912577	0.855234	0.846383	0.845844	0.900779	0.809665	0.851765	0.901932	0.977974
	0.908736	0.811791	0.807832	0.903385	0.875232	0.881181	1.0366	0.824986	0.903712	0.822237	0.884773	0.808608	0.950425	1.02913	0.874639	0.893362	0.819486	0.93095	0.946645	0.897519	0.932372	0.902422	0.909863	0.81055	0.837887	0.808066	0.928081	0.920078	0.882256	0.859892	0.59475	0.828957	0.890427	0.758693	0.810136	0.697761	0.895693	0.755045	0.862955	0.943429	0.924371	0.857088	0.849139	0.877836	0.939751	0.779953	0.897524	0.887033	0.985101
	0.943407	0.854399	0.781623	0.833393	0.951383	0.913571	0.836766	0.850911	0.874007	0.874285	0.88199	0.856007	0.938315	1.03107	0.861366	0.924495	0.836407	0.967147	0.871582	1.02374	0.81439	0.933946	0.840195	0.861856	0.823863	0.8153	0.844329	0.917331	0.847363	0.804766	0.765352	0.859948	0.816045	0.803541	0.881227	0.83412	0.790831	0.817524	0.803698	0.786892	0.911084	0.771774	0.888184	0.883867	0.842668	0.831641	0.80234	0.912584	1.01389
	0.859775	0.829747	0.821466	0.848761	0.912754	0.845816	0.812249	0.851321	0.870624	0.827622	0.903952	0.900884	0.914444	0.920024	0.975528	0.882571	0.89252	0.980788	0.973261	0.946553	0.7476	0.86273	0.846581	0.839933	0.91642	0.902042	0.934286	0.884233	0.946797	0.893132	0.873788	0.863207	0.811038	0.761687	0.787153	0.7388	0.817034	0.822922	0.856661	0.878142	0.904347	0.848496	0.912868	0.894115	0.870764	0.7907	0.887963	0.881891	1.12906
	0.912989	0.793898	0.83591	0.845656	0.979958	0.827176	0.852446	0.819976	0.877948	0.792652	0.903952	0.900884	0.931393	0.947807	0.961772	0.854048	0.883867	0.924143	0.907663	0.889504	0.77835	0.881054	0.817159	0.770112	0.93824	0.977995	0.840944	0.919441	0.93344	0.820635	0.671842	0.935485	0.828681	0.709142	0.852792	0.762558	0.72668	0.819103	0.906098	0.795238	0.935051	0.829055	0.854838	0.862876	0.879004	0.830544	0.841831	0.899676	0.893269
	0.92355	0.813342	0.920554	0.973891	0.92389	0.887844	0.910142	0.905477	0.909955	0.883326	0.903952	0.900884	0.860599	1.01022	0.876965	0.887088	0.858221	0.918415	0.893174	0.954104	0.846862	0.774081	0.809722	0.806675	0.844936	0.96617	0.890068	0.888612	0.87081	0.892394	0.805526	0.886909	0.846777	0.825364	0.797517	0.855147	0.850323	0.87701	0.799798	0.82715	0.949165	0.849762	0.943155	0.829256	0.871956	0.849186	0.833136	0.911615	0.840111
[truncated: 71 more columns]

## Sheet: Figure 3
	Fig. 3f
	siCTRL	siBRM	siBRG1	siGTF2H1
	0.657149	0.828441	2.50101	0.256098
	1.12619	1.808	0.98124	0.359396
	1.2549	1.19363	2.24566	0.384053
	0.935849	0.788653	2.26229	0.321663
	1.1488	1.07165	1.66193	0.266558
	1.4557	0.758206	2.31048	0.296445
	0.865427	1.35633	0.569915	0.310082
	1.72712	1.28609	1.11797	0.297193
	1.35465	1.56778	0.373966	0.275898
	1.60551	1.06418	1.63465	0.359022
	1.37071	2.06204	1.38173	0.342771
	1.542	1.3072	0.814618	0.182126
	1.87599	1.31168	0.873832	0.201553
	1.49586	0.887282	1.43497	0.218551
	1.77662	1.66622	0.83722	0.181005
	1.14824	1.27899	1.24388	0.266184
	1.15645	1.17028	1.2902	0.171105
	0.793884	1.10583	1.06773	0.184181
	1.0412	1.2364	2.13471	0.188664
	0.823024	1.19904	1.41629	0.210519
	1.0511	1.20091	1.61018	0.140097
	1.13834	1.15066	0.92408	0.256098
	1.20708	1.20147	0.926322	0.121231
	1.14749	1.34157	1.26405	0.0958264
	1.25508	1.35502	1.37239	0.231067
	1.55956	0.866734	0.992074	0.161765
	1.30907	1.75626	1.26909	0.14925
	1.38323	1.81585	1.30739	0.567487
	1.1884	1.61952	1.23566	0.577574
	0.98535	0.680872	1.08379	0.528446
	1.02439	1.2379	1.05054	0.509953
	1.15926	0.744756	0.711506	0.531995
	0.988525	1.37426	1.89785	0.544884
	1.6864	1.59767	0.888776	0.518172
	1.71479	0.905027	0.726637	0.587287
	1.61093	1.05671	1.26666	0.59121
	1.77307	2.15208	1.07707	0.448684
	2.11995	0.862064	1.12414	0.444762
	1.92026	1.85918	1.04998	0.432807
	1.91167	1.57357	0.821716	0.737471
	1.66697	1.56255	1.30925	0.337541
	1.63484	0.920905	1.48111	0.246011
	1.4387	0.912312	0.856834	0.290094
	0.944068	1.39537	1.48316	0.376955
	1.03018	1.19101	0.954902	0.848988
	1.73459	0.898489	1.47476	0.472221
	1.14693	1.07725	1.18634	0.342771
	1.6679	1.12096	1.12358	0.695068
	0.938277	1.02775	2.35774	0.585793
	1.37426	1.1275	1.22688	0.574025
	1.38995	0.991887	2.35382	0.418423
	1.25471	0.534984	1.62158	0.432059
	1.03616	1.061	1.54424	0.671159
	1.29674	1.18036	2.90188	0.373592
	0.987404	1.01001	2.21876	0.417303
	0.88448	1.14618	1.49007	0.350803
	1.15758	0.858515	1.93035	0.407963
	1.16729	0.920718	1.54985	0.502855
	1.02271	1.2818	0.609142	0.420478
	0.950606	1.38248	1.43067	0.343331
	0.850483	1.45589	1.70377	0.496504
	1.18466	0.941639	1.31318	0.565619
	0.910818	1.67407	1.49437	0.561322
	0.792202	0.949858	1.53173	0.205849
	0.793323	1.57189	1.47102	0.22621
	0.889897	1.75869	1.54069	0.455596
	1.16729	1.013	1.24686	0.404787
	1.06847	1.26143	1.75738	0.270668
	1.21847	1.344	2.29759	0.433367
	1.20129	1.73459	2.1461	0.417676
	0.879623	1.56946	1.58702	0.317553
	1.3298	1.26087	1.54723	0.433554
	1.09724	1.44468	1.43609	0.506404
	0.909697	1.11779	0.0446443	0.303357
	1.29076	1.50502	0.744569	0.44308
	1.05035	1.66193	0.519854	0.422533
	1.03859	1.34194	0.631184	0.302049
	0.999359	1.17495	0.55273	0.408523
	0.589342	1.52575	0.430565	0.378262
	0.878315	1.89598	0.369483	0.387415
	0.982548	1.91933	0.363505	0.354726
	0.656962	0.427016	0.327827	0.466243
	0.83143	0.459332	0.416182	0.404787
	1.01244	0.796686	0.375647	0.401798
	1.25209	0.545071	0.517799	0.564685
	1.32308	0.547873	0.348188	0.393579
	1.33952	0.653413	0.45653	0.542269
	1.03709	0.425895	0.566926	0.40927
	0.977691	0.587474	0.336793	0.652292
	1.91036	0.43729	0.473155	0.695068
	1.0158	0.502295	0.367428	0.456717
	0.825826	0.297566	0.379383	0.436169
	1.60794	0.29271	0.401238	0.712627
	0.709452	0.299995	0.399183	0.485483
	1.1968	0.361077	0.363132	0.288413
	0.871217	0.283183	0.642579	0.656402
	1.00104	0.227331	0.348562	0.389096
	0.670038	0.815926	0.343705	0.360143
	1.5151	0.71244	0.236858	0.468485
	0.885787	0.38013	0.290842	0.614933
	1.62755	0.199498	0.391151	0.55329
	0.708331	0.383679	0.727571	0.507712
	1.89804	0.704595	0.337541	0.527886
	1.44113	0.42795	0.65472	0.580002
	2.07101	0.464375	0.18773	0.443641
	1.5717	0.318487	0.434861	0.256845
	1.69069	0.539654	0.354913	0.400678
	1.08753	0.312323	0.51948	0.428137
	1.38621	0.206036	0.293457	0.377889
	1.3694	0.164941	0.337727	0.457464
	1.29039	0.202487	0.472781	0.385921
	1.23921	0.249746	0.637909	0.419357
	1.3001	0.222287	0.625767	0.39937
	1.47401	0.29271	0.401425	0.471473
	1.21249	0.338288	0.388349	0.3848
	0.999173	0.212574	0.388536	0.473155
	1.26666	0.167743	0.351177	0.541148
	1.07314	0.138603	0.174654	0.588034
	0.772962	0.381064	0.313818	0.491087
	0.806399	0.344639	0.639964	0.355847
	1.06679	0.405348	0.539094	0.619416
	0.791642	0.305038	0.356967	0.537039
	1.1176	0.458024	0.504163	0.528259
	0.752788	0.320729	0.660698	0.598308
	0.592704	0.242461	0.474462	0.440839
	0.551609	0.310268	0.671159	0.58131
	1.08491	0.520974	0.428884	0.582057
	0.854966	0.334365	0.508833	0.436916
	0.624459	0.538533	0.587474	0.736911
	0.698057	0.356781	0.373779	0.58654
	0.801542	0.384613	0.357901	0.686102
	0.614559	0.489966	0.477638	0.62969
	0.874766	0.495383	0.360703	0.436169
	0.855153	0.381064	0.517239	0.527325
	1.03149	0.344639	0.408336	0.68048
	0.758392	0.405348	0.345386	0.781051
	0.85123	0.305038	0.434861	0.721239
	0.937156	0.458024	0.508085	0.829076
	0.913433	0.320729	0.531809	0.864268
	0.978812	0.242461	0.312136	0.885115
	0.756711	0.310268	0.549741	0.652367
	0.663313	0.520974	0.493889	0.592125
	1.19195	0.334365	0.478011	0.824985
	1.39032	0.538533	0.455409	0.955388
	0.721407	0.356781	0.474089	0.669888
	1.00328	0.384613	0.489779	0.88844
	1.07539	0.489966	0.480066	0.710087
	0.670598	0.495383	0.473715	0.560146
	1.12433	0.478198	1.04027	0.649995
	0.549181	0.65416	0.312136	0.430042
	0.975636	0.474462	0.452794	0.488883
	0.862064	0.270668	0.309148	0.443716
	1.02215	0.422346	0.71244	0.560258
	0.56207	0.349122	0.500987	0.674913
	1.08678	0.285611	0.459332	0.709228
	0.927443	0.305598	0.43729	0.846336
	0.599802	0.472968	0.34688	0.827974
	0.660698	0.420105	0.549367	1.22193
	0.806773	0.375834	0.631558	1.14583
	1.11032	0.398623	1.08353	0.990505
	1.18074	0.382185	1.28764	0.536329
	0.926882	0.228452	0.858758	0.766835
	0.868042	0.40036	0.942611	0.849287
	0.805091	0.475004	0.648724	0.575239
	0.861691	0.519349	0.989739	0.587829
	1.24817	0.913134	1.85399	0.606322
	1.02981	0.523291	0.810975	0.969677
	1.13964	0.576509	0.906671	0.684085
	1.13609	0.486044	0.802177	0.617399
	1.10695	0.846467	0.872226	0.64878
	0.706463	0.638824	0.755086	0.566048
	1.21997	0.462638	0.698879	0.681376
	1.03952	0.410316	0.836268	0.749949
	1.14618	0.3732	1.53057	0.557269
	1.59057	0.386164	0.742757	0.644895
	0.791829	0.604117	1.14999	0.787364
	1.21679	0.397689	0.602249	0.4346
	1.75943	0.605593	0.711376	0.735118
	0.560762	0.821511	1.16032	0.844038
	0.792576	0.679023	0.786244	0.603725
	0.609703	0.478142	0.66492	0.555046
	0.319421	0.446312	0.805932	0.49105
	0.578134	0.401369	0.938968	0.549255
	0.283557	0.451318	0.838042	0.798927
	0.778006	0.541204	0.935176	0.752788
	0.508459	0.469568	0.666675	0.752041
	0.710386	0.677715	0.697217	0.681993
	1.05035	0.635742	0.763398	0.666115
	0.72589	0.540999	0.597411	0.588221
	0.900731	0.709209	0.61342	0.689278
	0.962747	0.623787	0.844972	0.784544
	1.12844	0.669141	0.740665	0.606714
	1.19904	0.58725	0.929012	0.598868
	0.573838	0.570475	1.11898	0.788653
	0.739152	0.368213	0.67467	0.868602
	1.16281	0.699159	0.669365	0.534237
	0.644447	0.546864	1.21907	0.761381
	1.2676	0.564797	0.688045	0.687597
	1.0737	0.735883	1.13679	0.688717
	1.1798	0.39838	0.901702	0.63025
	0.718605	0.500072	0.91136	0.566553
	0.772215	0.68726	0.850053	0.791642
	0.730373	0.646053	0.89042	0.557213
	0.972834	0.847158	0.905083	0.646315
	0.898116	0.885843	0.597561	0.733548
	0.800982	0.583607	0.598514	0.764183
	1.10976	0.593918	0.521068	0.661072
	0.857768	0.591527	0.567524	0.529193
	0.908763	0.538384	0.60563	0.609329
	1.00758	0.516865	0.542325	0.712814
	0.808827	0.593956	0.582169	0.518546
	1.00945	0.808547	0.425241	0.775764
	0.919597	0.730373	0.595132	0.478945
	1.02458	0.634677	0.439419	0.519667
	0.755404	0.690062	0.374844	0.420665
	0.762502	0.997753	0.376544	0.613625
	0.92296	1.09029	0.461704	0.605033
	0.550115	0.82095	0.503341	0.543016
	0.936409	0.594815	0.343574	0.865613
	0.849922	0.924772	0.371556	0.543764
	0.412446	0.741711	0.788821	0.601297
	0.47577	0.721164	0.915824	0.472781
	0.761755	0.88136	1.07331	0.870096
	0.499119	0.830047	0.864885	0.615306
	1.11704	0.656065	1.61975	0.814992
	1.04755	0.700504	0.835296	0.582804
	0.79818	0.754526	1.15132	0.663873
	0.899797	0.564292	1.03098	0.61512
	1.02701	0.656234	1.03634	0.708705
	0.598308	0.829748	0.836585	0.562256
	1.05092	0.398978	0.950736	0.8856
	0.771842	0.857973	1.7308	0.731494
	1.12059	0.710087	0.997566	0.752415
	0.738405	0.771356	0.840004	0.947804
	0.760073	0.657074	0.813591	1.31318
	0.587474	0.877139	0.715616	0.769787
	0.594199	0.613308	1.01324	0.806212
	0.877568	0.616091	0.846112	1.24462
	0.591583	0.632043	0.756524	0.549181
	0.710199	0.632342	0.72475	0.739152
	0.740086	0.624441	0.841685	1.27395
	0.44719	0.574865	0.841517	0.567487
	0.831616	0.592984	0.842413	0.526952
	0.763996	0.54268	0.688605	0.742701
	0.582057	0.737191	0.685411	0.598682
	0.85646	0.680237	0.836772	0.548247
	0.868415	0.850632	0.724097	0.596066
	0.823958	0.465403	0.720491	0.511074
	0.719726	0.739115	0.622666	0.604659
	0.614559	0.972984	0.738947	0.685168
	0.711133	0.506031	0.5823	0.489779
	0.890644	0.895762	0.53377	0.617361
	0.772776	0.704688	0.626738	0.828441
	0.630437	0.853397	0.636172	0.571596
	0.611571	0.780023	0.732913	0.575892
	0.360143	0.472015	0.868938	0.975636
	0.652666	0.823902	0.54268	0.610823
	0.34165	1.01492	0.77866	0.680498
	0.87458	0.661968	0.681414	0.739339
	0.998052	0.673942	0.759214	0.573651
	0.982174	0.967679	0.796181	1.27115
	1.30851	1.0412	1.08906	0.403666
	1.15982	0.567972	1.06175	0.939585
	0.71244	0.532089	0.891653	0.451673
	0.865987	0.990244	0.72673	0.531809
	0.558334	1.01864	0.654926	0.774644
	0.777819	0.874822	0.653637	0.584672
	1.2506	0.456175	0.73721	0.575519
	0.547499	1.11293	0.708144	0.712067
	0.413193	0.382129	0.571167	0.842451
	1.01561	0.461872	0.74965	0.887468
	0.391525	0.539579	0.729794	0.667236
	0.641458	0.653263	0.655393	0.815178
	0.707397	0.516996	0.963382	0.560762
	0.354726	0.702877	0.68274	0.887842
	1.12545	0.392944	0.72716	0.96667
	0.333058	0.570849	0.646371	0.776885
	0.753349	0.586129	0.67708	0.86991
	0.479506	0.549461	0.728785	0.797246
	1.00833	0.551235	0.803317	0.694321
	1.03472	0.831075	0.957162	0.72122
	1.02979	0.707042	0.95083	0.617361
	1.162	0.4363	0.864194	0.453167
	1.13684	0.528689	0.796387	0.426082
	1.10071	0.561603	0.86227	0.746811
	0.764351	0.515669	0.768703	0.786972
	1.19893	0.526093	1.00986	0.830682
	1.06351	0.712272	0.996875	1.01692
	1.2945	0.656028	0.763193	0.61624
	0.763959	0.703997	0.767265	0.26413
	0.89367	0.844636		0.850483
	0.943134	0.700803		0.894193
	0.951876	0.575799		0.787533
	1.06511	0.709414		1.17868
	0.696544	0.944423		0.949298
	0.823603	0.898153		0.812003
	1.12171	0.658774		0.773523
	1.09505	0.698543		0.881491
	1.20491	0.552823
	0.964466	0.369203
	0.999826	0.285817
	0.684683	0.857917
	0.922754	0.622535
	0.974254	1.00513
	1.3743	1.02669
	1.1077	0.579722
	1.02379	1.01272
	1.36621	0.443473
	1.41464	0.462657
	1.20711	0.453504
	1.05459	0.617436
	1.08594	1.04905
	0.883023	0.698001
	0.717615
	0.971377
	1.12532
	0.856572
	0.88108
	0.668992
	0.844188
	0.691631
	1.01793
	0.77569
	0.571988
	0.939005
	0.870526
	0.815085
	1.69818
	0.943918
	1.35041
	1.63314
	1.53746
	0.828161
	0.688605
	1.02738
	1.52069
	1.17698
	0.856087
	1.23351
	1.08917
	1.55172
	0.878726
	1.21737
	1.13408
	1.05678
	1.03804
	1.05953
	0.661482
	0.77838
	0.614316
	0.656271
	0.70439
	0.735883
	0.752807
	0.478067
	1.03298
	0.756207
	0.867855
	0.656607
	0.897238
	0.728505
	0.765752
	1.1456
	0.786542
	0.644316
	0.718866
	1.09758
	0.917113
	1.01158
	1.10428
	1.43435
	2.02556
	1.20276
	1.207
	1.18042
	1.19247
	1.14075
	0.994166
	1.04214
	0.908782
	0.964597
	0.808117
	0.853359
	1.01847
	1.38227
	0.850968
	1.38592
	1.03573
	1.38416
	1.06311
	1.1003
	0.670654
	1.29607
	0.807183
	0.619379
	0.873365
	1.14485
	1.04576
	1.07765
	0.782003
	1.01981
	1.01178
	0.866753
	0.911827
	1.06214
	0.858515
	1.10288
	0.904728
	0.661912
	0.761568
	1.02719
	0.859019
	0.939174

## Sheet: Figure 4
	Fig. 4b
	siCTRL			siBRM			siBRG1			siGTF2H1
	Ø	+ GFP-GTF2H1	+ XPB-GFP	Ø	+ GFP-GTF2H1	+ XPB-GFP	Ø	+ GFP-GTF2H1	+ XPB-GFP	Ø	+ GFP-GTF2H1	+ XPB-GFP
	0.461536	0.766472	0.623422	0.429343	0.333491	0.130104	0.663261	2.51609	0.0668452	0.0657772	0.688423	0.0686466
	1.1638	0.583711	0.647383	0.25433	1.3895	0.20447	0.779554	1.06073	0.156946	0.00692581	0.400744	0.0191786
	0.825227	1.55075	1.24919	0.0505112	0.91783	0.200463	0.551798	2.10389	0.398809	0.166769	0.604153	0.137532
	0.473084	0.44418	1.16707	0.378252	1.41898	0.195419	0.364416	0.90865	0.280284	0.0612315	1.01473	0.0224947
	0.534414	1.89578	1.08567	0.427802	1.80637	0.219634	0.505389	0.740013	0.544342	0.0356437	1.34236	0.117442
	0.914085	0.882091	1.33466	0.20824	0.92432	0.202365	0.527262	0.654275	0.2985	0.169017	0.499579	0.161897
	0.64373	1.11236	0.503511	0.524424	1.40389	0.33334	0.353717	1.18335	0.239131	0.108081	0.711006	0.179041
	0.942987	0.534332	0.674871	0.155932	0.954294	0.392051	0.306467	0.786878	0.264884	0.195299	0.377485	0.014771
	0.83185	1.14536	0.648286	0.500012	1.67974	0.371879	0.251116	0.921538	0.703958	0.424704	1.22347	1.22872
	1.82646	1.55776	1.09414	0.237424	0.841146	0.292506	0.427817	0.809994	0.311354	0.16171	0.737812	0.0340248
	0.925471	0.377273	0.902346	0.351932	0.7182	0.262165	0.253957	0.633898	0.0571533	0.112539	0.915766	0.235159
	0.677787	1.00894	0.482511	0.239176	0.565241	0.146365	0.230945	0.509624	0.138147	0.107017	1.18898	0.139986
	1.00272	0.650336	1.57279	0.253143	0.493978	0.681979	0.364529	0.66273	0.0891421	0.189318	0.565603	0.0349342
	1.49907	0.475482	0.948342	0.0990666	0.87403	0.256321	0.606455	0.465302	0.0330909	0.135516	0.933531	0.126844
	0.377009	1.91855	1.06995	0.268895	0.551123	0.32849	0.303302	0.317747	0.180518	0.121514	0.663565	0.180855
	2.25906	0.506729	0.471181	0.398427	0.741451	0.176913	0.339028	0.153181	0.411996	0.370169	1.19942	0.23183
	1.32309	0.682153	1.06325	0.282278	0.703736	0.278905	0.532644	0.640652	0.677527	1.33156	1.89371	0.0343488
	2.69975	0.407494	3.3017	0.359558	0.811757	0.704628	0.331039	0.75492	0.444912	0.0575378	0.599237	0.00905277
	0.875021	1.40176	1.85369	0.318478	1.57903	0.865165	0.278499	0.400169	0.231557	0.285876	1.30099	0.0547489
	0.875021	0.426451	1.24517	0.336967	1.35527	1.40981	0.15224	1.16757	0.138011	0.37001	0.835333	0.18747
	0.875021	1.61344	1.58057	0.387447	0.912823	0.682511	0.127706	0.414604	0.0680501	0.0106668	1.77112	0.0705771
	0.946625	0.600046	3.12145	0.338125	1.32661	0.438003	0.255165	0.561213	0.188809	0.0341318	0.771689	-0.0158029
	0.80322	0.816288	0.709616	0.364704	1.02208	0.33471	0.45694	0.304747	0.213572	0.0825872	0.665594	0.0633976
	0.457989	1.28205	0.917683	0.0473938	0.921575	0.463641	0.617622	0.400768	0.227812	0.00294417	0.441727	0.0314101
	0.863158	2.96182	0.742005	0.133705	1.03622	0.389176	0.00820624	0.351218	0.215144	0.093438	0.500335	0.0950678
	1.07822	1.45089	0.384204	0.397792	1.27707	0.207582	0.156511	0.176654	0.15358	0.0309156	0.762612	-0.00267657
	0.562881	1.16969	0.989746	0.0608776	1.17665	0.227974	0.0666763	0.536746	0.156587	0.00118045	0.421427	0.0179456
	1.13507	0.912367	0.547713	0.663372	1.39784	0.286939	0.257411	0.530718	0.120832	0.0472304	0.811978	0.0461243
	1.05195	1.12399	0.538052	0.418347	1.0913	0.350465	0.0306551	0.20911	0.154149	0.0318292	0.399655	0.0269801
	1.67482	1.15879	1.08343	0.0843537	1.29808	0.145099	0.0766726	0.367713	0.161626	0.0258861	0.977298	0.0123184
	1.02076	0.918115	0.454258	0.0659355	0.357402	0.204908	0.160963	0.705391	0.0976721	0.0495132	0.460295	0.0230414
	0.717839	0.863779	0.437403	0.0971425	0.7906	0.163875	0.122603	0.438059	0.153213	0.055657	1.04576	0.0482129
	2.6588	0.658098	0.447576	0.668985	1.59444	0.229986	0.0876931	0.415824	0.391494	0.0457346	0.687368	0.0386195
	0.873468	0.818422	0.646677	0.232022	1.54345	0.194811	0.0921505	0.824516	0.114699	0.0735889	0.752565	0.0341474
	0.581681	0.417354	0.594878	0.210612	1.61915	0.150618	0.199898	0.330866	0.326405	0.179369	0.982124	0.102432
	1.23608	1.01938	0.78642	0.0464451	1.59622	0.0522849	0.231515	0.722741	0.807172	0.0478218	0.695095	0.0807363
	0.588613	0.844407	1.01505	0.831546	1.60772	0.158526	0.193715	0.475651	0.702112	0.0522527	0.542426	0.00117701
	1.04175	0.426466	0.472599	0.49039	1.06813	0.14056	0.407741	0.744014	0.315832	0.0584162	0.505312	0.185426
	1.5567	0.444843	0.48454	0.692453	1.45204	0.140652	0.310011	0.698867	0.45518	0.15078	0.846478	0.311354
	1.01098	0.674567	0.790701	0.370442	1.79595	0.183924	0.196773	1.03837	0.210181	0.00748683	0.805355	0.0571533
	1.26098	0.411291	0.460925	0.13781	1.33165	0.0776903	0.677095	1.02077	0.178774	0.0249465	0.666554	0.138147
	0.323423	0.888039	0.813279	0.290599	1.37003	0.174592	0.162141	1.1676	0.178599	0.125594	0.924684	0.0891421
	0.337178	0.457471	0.845795	0.282456	0.690707	0.137809	0.182696	0.649787	0.237585	-0.0557585	0.639819	0.0330909
	0.731376	1.23526	0.776217	0.105899	1.76139	0.209041	0.120176	0.240539	0.0697533	0.0617272	0.608571	0.180518
	0.97447	1.02938	0.567484	0.270137	1.13128	0.157339	0.141653	0.739185	0.542565	0.0794426	0.606363	0.411996
	0.821396	0.665531	0.526979	0.054649	0.609438	0.229551	0.166857	0.838608	0.270405	-0.0283888	1.18886	0.677527
	1.87032	0.49171	0.799961	0.68898	1.75335	0.223187	0.182345	0.649236	0.23143	0.126044	0.473308	0.444912
	0.727554	0.449499	1.02511	0.490178	1.84399	0.666466	0.245039	1.48858	0.185089	0.148228	0.367724	0.231557
	0.444609	1.21786	0.639586	0.425825	0.609471	0.742401	0.747208	0.998645	0.201817	0.00145202	0.388126	0.138011
	2.01024	0.579082	0.642445	0.479976	0.586114	0.146023	0.454656	1.15229	0.215	0.0562489	0.920899	0.0680501
	1.92261	0.667834	0.223987	0.310209	0.452244	0.101023	0.664331	1.72954	0.825756	0.181348	0.455753	0.188809
	1.12054	0.702535	0.799573	0.441072	0.929034	0.141932	0.351797	0.978491	0.22234	0.0196188	0.508436	0.213572
	0.246714	0.957485	0.674385	1.10325	0.344403	0.118748	0.552677	0.778599		0.204908	0.0822946	0.227812
	0.860429	0.83995	1.23037	0.441072	0.54341	0.135547	0.407162	1.19307		0.0733311	0.566825	0.215144
	0.279195	1.24334	0.518351	0.968147	0.299893	0.109464	0.179212	0.986439		0.0778634	0.738268	0.15358
	1.08502	0.948987		0.538436	0.273023	0.0659521	0.112149			0.163377	0.612452	0.156587
	0.49757	0.989333		0.333509	0.399389		0.582276			0.000710497	0.781674	0.120832
	0.569235	0.448983		0.236435			0.77586			0.0653914		0.154149
	1.83526	0.639751					0.620339			0.0488981		0.161626
	1.07628						1.4878			0.079766		0.0976721
	0.835309						2.86986			0.103655		0.153213
	0.484525						2.95724			0.0463934		0.391494
	0.929073						0.857197			0.0735207		0.114699
	0.975579						1.26557			0.0718632		0.326405
	0.498376									0.0211697		0.807172
	0.931001									0.0882		0.702112
	1.20159									0.0546842		0.315832
	1.28335									0.0863266		0.45518
										0.155147		0.210181
										0.0829115		0.178774
										0.166715		0.178599
										0.0438966		0.237585
										0.0857345		0.0697533
										0.411005		0.542565
												0.270405
												0.23143
												0.185089
												0.201817
												0.215
												0.825756
												0.22234

## Sheet: Figure 6
	Fig. 6d						Fig. 6i
	MRC5						MRC5
		sgBRM						sgBRM
	WT	c1	c3	c6	c7		WT	c1	c3
	1.1127	0.470674	0.903489	0.253971	1.01766		1.89024	0.34478	1.40245
	1.02673	0.511688	1.22983	0.179041	1.32211		1.40905	0.233705	1.08407
	1.24856	0.601603	0.899348	0.193436	1.17954		1.82434	0.497121	1.43138
	0.969742	0.336196	1.01569	0.166619	1.27143		1.13279	0.327089	1.4299
	1.41182	0.485857	1.00523	0.17707	1.15292		2.36639	0.574404	0.58936
	1.11507	0.368533	0.997545	0.18476	1.32644		1.13804	0.607273	1.20759
	1.29509	0.460815	1.15411	0.156957	1.07267		1.35862	1.04007	0.503198
	1.26867	0.309379	0.991432	0.173323	0.794447		0.969254	0.947445	0.989321
	1.18309	0.577152	1.12808	0.170563	1.42878		0.703637	0.71836	1.20744
	1.09752	0.423744	0.993009	0.165436	1.0636		1.10292	0.430079	1.17109
	0.995573	0.421181	1.35346	0.154788	1.33926		1.2364	1.52454	0.906794
	1.02357	0.583462	1.30712	0.172534	1.3434		0.993803	0.533009	1.44393
	1.07247	0.209802	1.09081	0.168394	1.30298		0.598204	0.765744	1.33696
	0.76901	0.348224	1.1476	0.271914	1.39802		1.45502	1.03396	1.70294
	1.41084	0.435181	1.19354	0.429266	0.783996		0.756764	0.691766	0.706649
	1.05295	0.399885	1.04211	0.246675	1.11921		1.68621	0.530511	0.887187
	1.47236	0.33659	1.00484	0.17983	1.05354		0.17707	0.746599	1.08341
	0.977235	0.496899	0.964418	0.280985	0.846306		0.833528	2.29267	0.835026
	1.1967	0.454111	1.00405	0.217295	1.0563		1.23547	0.153989	1.72674
	0.956531	0.47797	0.88101	0.176675	0.874109		0.637065	1.00199	1.14755
	1.40295	0.447012	0.907432	0.19521	1.06735		1.1122	0.452691	1.75028
	0.845517	0.321998	0.840193	0.204872	1.16771		0.90813	0.59182	1.11744
	0.669433	0.382928	0.616983	0.155971	0.893038		0.298425	0.800382	0.872623
	1.41794	0.305041	0.958897	0.128563	0.748504		0.761071	0.511888	0.681866
	1.22312	0.524307	1.07425	0.149464	0.877461		1.16669	0.71418	0.793822
	0.876869	0.713405	1.13676	0.177858	0.863066		0.554568	1.04674	1.13123
	1.18802	0.419406	0.937601	0.337379	1.03225		0.500714	1.81723	0.859826
	0.798785	0.368336	0.820672	0.29952	0.925573		0.689822	0.530857	1.10438
	0.563349	0.388843	0.886925	0.238788	1.20577		0.321037	0.690193	1.10032
	1.23692	0.340139	0.82501	0.239576	1.59225		0.906494	1.01948	0.840099
	1.25526	0.367745	1.01628	0.286111	0.995573		1.03403	0.825751	1.29319
	1.15963	0.408759	1.06439	0.230112	1.09653		1.31298	0.897259	0.721713
	1.64272	0.32752	0.838616	0.190084	1.00918		0.572958	0.58459	0.598149
	1.08076	0.316872	0.983545	0.214534	1.10599		1.08008	0.591552	1.0535
	1.50056	0.473632	0.811799	0.144337	0.944305		1.134	0.2924	1.23176
	1.30121	0.369914	1.64903	0.211576	1.01805		1.19695	0.508114	1.05242
	1.2245	0.30859	0.765067	0.149267	1.59994		0.818243	0.129569	1.35385
	1.30219	0.281971	0.608701	0.161689	1.19177		0.189067	0.390607	1.00819
	1.43766	0.384308	0.953179	0.166422	1.17343		0.978074	0.363253	1.06623
	0.996361	0.246675	1.2387	0.38628	1.4696		0.95362	0.545457	2.14943
	1.19374	0.301294	0.8047	0.326928	1.23239		0.993084	0.408957	0.254693
	0.955348	0.550533	0.777489	0.374252	1.64805		1.18294	1.80233	0.614135
	1.06163	0.377604	0.884954	0.403829	0.898756		0.749969	0.845449	0.986708
	1.32605	0.5038	0.876869	0.433406	1.62951		1.20457	0.447322	0.670887
	0.987291	0.541659	0.928728	0.359857	0.833883		0.958821	0.311637	0.500161
	1.05867	0.477378	0.962052	0.348815	0.979798		0.916115	0.301849	0.235968
	0.971714	0.686194	0.952193	0.307801	1.4903		0.219657	0.819715	0.917366
	1.02022	0.457265	0.992221	0.396336	1.04211		0.819746	0.836903	1.20612
	0.921235	0.554673	0.817714	0.369125	1.40354		1.72882	0.907791	2.47675
	1.26098	0.589378	1.06202	0.434984	0.960869		1.69206	0.46853	0.130862
	0.927939	0.847883	0.96501	0.306618	1.14957		1.28983	2.65753	1.59431
	1.01529	0.367745	0.76487	0.362815	1.52796		1.32427	0.535227	1.11637
	0.80963	0.422956	1.01371	0.422956	1.71391		1.22164	0.319034	1.40658
	0.862475	0.580701	0.804898	0.391209	1.35346		1.07674	1.31393	1.32599
	0.600025	0.40304	0.982756	0.331463	1.16278		0.667478	0.455159	0.950963
	0.839602	0.52411	0.694081	0.393773	0.945291		0.231457	0.5713	1.06826
	1.00977	0.343886	0.816334	0.321998	0.989066		1.17356	0.981992	1.90428
	1.07326	0.428477	1.14228	0.377604	1.23259		1.87137	0.363089	0.93145
	1.49563	0.450758	1.32605	0.235238	1.00307		1.04681	0.693071	0.28768
	1.24106	0.490786	0.977432	0.292618	1.1125		1.44333	0.789366	0.850053
	1.12473	0.351576	0.930897	0.440308	0.757574		0.725805	0.338358	0.653234
	1.0843	0.341717	0.897968	0.359463	1.20123		0.204845	0.669105	1.55339
	0.883376	1.22647	0.927545	0.25121	0.928531		1.45284	0.668128	0.478663
	1.09771	0.296956	1.04112	0.289266	0.951798		0.40456	0.843563	1.34028
	0.979009	0.328111	1.03698	0.265999	1.14543		1.09674	0.546901	1.57113
	1.39211	0.297942	0.935827	0.152422	0.904475		0.652217		1.47656
	0.783996	0.323182	1.09199	0.21414	1.28819		0.656721		0.707293
	0.853602	0.3709	1.11645	0.256534	0.738842				1.04424
	1.15706	0.400083	1.00326	0.343294	1.14188
	1.21977	0.426899	1.0918	0.199943	0.935038
	1.14937	0.52273	1.01608	0.17707	1.01825
	0.905855	0.236027	1.06143	0.142957	0.813968
	1.18585	0.273492	1.00938	0.180027	1.21977
	1.10895	0.512674	0.939179	0.262252	1.08549
	1.31323	0.430843	1.05078	0.188112	0.680081
	1.13242	0.446815	0.80194	0.153013	0.93701
	1.27222	0.340928	0.959686	0.143154	0.63118
	1.06498	0.53673	0.978812	0.182196	0.487829
	1.39664	0.356703	0.856757	0.120478	0.424139
	1.20932	0.35966	0.982953	0.174112	1.05453
	1.14445	0.292816	1.05433	0.155577	1.05749
	0.8887	0.374843	0.804109	0.289661	1.10994
	1.11467	0.575969	1.18092	0.201126	0.876869
	1.02831	0.48704	1.40571	0.296168	0.958305
	1.17363	0.530223	1.46467	0.149464	0.878447
	1.06123	0.336984	0.997545	0.193633	0.756194
	1.27794	0.359463	1.02692	0.193436	0.735095
	1.34675	0.533181	0.703152	0.171746	0.87194
	0.990643	0.500054	0.750278	0.2169	0.919658
	0.951996	0.38904	0.980587	0.230309	0.738447
	0.974869	0.422956	0.828165	0.173323	0.935827
	1.31205	0.355519	1.03718	0.153999	0.786757
	1.36982	0.494139	1.17954	0.109436	0.664898
	1.18112	0.47797	0.707095	0.171154	0.705518
	0.942531	0.414083	1.01667	0.143746	0.742785
	1.23968	0.343097	1.09219	0.137239	1.07169
	1.04546	0.369717	1.15233	0.139999	1.24521
	0.805095	0.391998	0.953967	0.0950418	1.30337
	1.14721	0.318252	1.20912	0.102535	1.50273
	1.00267	0.531406	1.15391	0.313322	1.35405
	0.640448	0.477575	1.08194	0.311745	1.39743
	1.60625	0.37859	1.1407	0.25614	1.22864
	1.03501	0.443857	1.54236	0.290449	1.30554
	0.891855	0.275858	1.7212	0.265604	1.06991
	1.22904	0.330083	0.948841	0.257717	1.07898
	1.27261	0.483688	1.2669	0.243717	1.17008
	1.13261	0.464364	0.914925	0.2589	1.1478
	1.4625	0.39259	1.0423	0.227154	1.32428
	0.975263	0.357491	1.06419	0.297548	1.12315
	1.34439	0.447209	1.25783	0.297154	1.30042
	1.04309	0.426505	0.778475	0.35059	1.17047
	1.01411	0.650307	0.924193	0.218281	0.969545
	1.1054	0.222027	0.877658	0.240562	1.18723
	1.26197	0.320027	0.694673	0.241548	1.32999
	1.42878	0.252788	0.655236	0.225182	1.13853
	1.57194	0.346843	0.479547	0.211379	1.10718
	1.6372	0.301294	0.796024	0.225379	1.04507
	1.2949	0.25752	0.808053	0.316083	0.905263
	1.96295	0.445829	0.795039	0.222816	1.02811
	1.10264	0.432026	0.892446	0.347632	0.80194
	1.25861	0.521744	0.677321	0.200337	1.32664
	1.63819	0.432026	0.687574	0.180225	1.52757
	0.953967	0.372674	0.869771	0.177858	1.17876
	1.02574	0.584645	0.709264	0.167013	1.27399
	1.35957	0.418421	0.791489	0.309773	1.07957
	1.40394	0.209407	0.937798	0.130929	0.780644
	0.940953	0.36735	0.951404	0.209605	1.45402
	0.893038	0.498082	0.698419	0.156365	1.05611
	0.86839	0.457857	0.663124	0.195605	0.92301
	0.892249	0.455491	0.85025	0.183379	1.10284
	1.09752	0.287492	0.884559	0.153802	0.757968
	0.992418	0.287886	0.641434	0.164056	1.41853
	0.881996	0.343886	0.795039	0.570251	1.13301
	0.906446	0.389632	0.850841	0.3989	1.00484
	1.22549	0.243323	0.678307	0.324956	1.15509
	1.17047	0.234647	0.892446	0.369519	1.16397
	1.1407	0.30583	0.720306	0.787546	1.09495
	1.19591	0.28414	0.922813	0.52549	0.8187
	1.06991	0.276449	0.51504	0.55073	1.05492
	0.737067	0.167605	0.840785	0.592335	1.13321
	0.632955	0.518392	0.966784	0.590561	0.835264
	0.674166	0.413294	0.65425	0.503603	1.15135
	0.751264	0.41704	0.854193	0.497885	1.14445
	0.764475	0.309379	0.854982	0.475998	1.12137
	0.803123	0.26383	0.860306	0.441491	1.51219
	0.906841	0.3569	0.82225	0.413885	1.22864
	1.01352	0.286703	0.806475	0.319829	1.37199
	1.05	0.464956	1.00208	0.424336	1.26177
	1.17185	0.349801	0.746926	0.312731	1.08371
	0.933263	0.35059	0.894615	0.384111	0.956728
	1.20242	0.320027	0.643603	0.45904	1.06202
	0.741011	0.408956	0.763687	0.312731	0.780644
	0.811207	0.292027	0.764278	0.30997	1.11999
	0.616194	0.286506	0.55349	0.326336	0.945094
	0.490392	0.526279	0.661743	0.28828	1.0214
	0.692109	0.421773	0.624082	0.307013	1.0216
	0.902306	0.471463	0.990643	0.436561	0.664701
	0.447801	0.373463	0.797996	0.255154	0.895601
	0.771574	0.556054	0.773151	0.257126	0.795039
	0.712814	0.397914	0.752447	0.282759	0.645772
	0.702757	0.360055	0.872728	0.763884	0.664898
	0.814362	0.443463	0.858531	0.816729	0.715377
	0.826982	0.19876	0.803912	0.600223	0.58011
	0.628025	0.243717	1.04645	0.683236	1.75768
	0.951996	0.349604	1.01273	0.655828	1.67112
	0.980784	0.22952	0.770588	0.600223	2.69272
	0.655434	0.391407	0.915517	0.630391	2.34509
	0.953376	0.244703	0.758165	0.768419	1.60684
	0.911376	0.157549	0.876672	0.645377	1.23909
	0.96777	0.27783	0.947066	0.626053	1.69005
	0.685011	0.252393	0.692504	0.660955	1.72948
	0.703546	0.163464	0.717349	0.573603	2.09447
	0.80332	0.332252	0.9587	0.646955	1.46901
	0.705321	0.2449	1.01214	0.516026	1.95348
	0.773546	0.310956	0.840785	0.620927	1.47453
	0.668053	0.260083	0.945686	0.487237	1.33275
	0.492758	0.316083	0.89777	0.279407	1.90419
	0.821461	0.251407	1.25684	0.245295	1.39802
	0.467519	0.26521	1.05414	0.230112	1.81348
	0.527068	0.296168	0.967967	0.200337	1.62794
	0.740222	0.317069	0.939376	0.301492	1.98069
	0.809433	0.291435	1.1127	0.283548	1.63149
	0.567096	0.164647	0.860897	0.130535	1.18901
	0.635715	0.246281	0.769799	0.119295	1.48695
	0.59273	0.338759	1.03363	0.179239	1.20754
	0.288083	0.442674	0.597068	0.123042	1.1965
	0.693293	0.25121	0.684222	0.115746	2.0996
	0.852616	0.2309	0.631772	0.0776898	1.38363
	0.681659	0.261464	0.677715	0.100563	1.77267
	0.998333	0.280196	0.797602	0.16583	2.02743
	0.742391	0.301689	0.740025	0.0623096	1.78075
	0.921038	0.161295	0.839404	0.0798588	1.90636
	0.812391	0.20921	0.618758	0.131718	1.94106
	1.20814	0.15814	0.947855	0.0688166	1.41123
	0.710842	0.570645	0.816334	0.300111	1.49129
	0.794447	0.305238	0.709067	0.333435	2.75996
	0.895404	0.256928	0.740813	0.429266	2.69311
	1.18566	0.394759	1.17678	0.408759	0.84394
	0.872334	0.394562	1.00661	0.25259	1.41932
	1.15233	0.346055	0.65918	0.171746	1.72712
	0.670814	0.279604	1.07957	0.194816	1.72278
	0.660955	0.371294	0.662926	0.161887	1.14326
	0.797208	0.310956	0.844728	0.389238	1.85746
	0.881996	0.310168	0.872334	0.45273	1.22095
	0.862278	0.34566	0.402646	0.322787	1.25309
	0.671997	0.353745	0.815743	0.486054	1.78213
	0.807264	0.391209	0.60811	0.337182	1.7912
	0.797996	0.306618	0.64025	0.408759	1.54334
	0.969348	0.38628	0.752447	0.517209	1.50982
	0.695264	0.360646	0.686194	0.283351	1.40847
	0.794447	0.293801	0.87332	0.425125	1.5538
	0.80194	0.302477	0.604561	0.313322	1.88979
	0.649912	0.307801	0.671602	0.332449	1.67467
	0.800757	0.304252	1.36844	0.218478	1.61177
	0.66411	0.276449	0.605941	0.432026	1.66481
	0.934052	0.211971	0.981178	0.386674	1.43391
	0.946474	0.333041	1.05059	0.481716	1.44791
	0.765067	0.298928	0.713997	0.278618	1.47946
	0.612448	0.353548	0.769405	0.324562	1.75512
	0.824024	0.226562	0.939573	0.201323	1.17343
	0.737461	0.339745	0.881996	0.234252	1.34971
	0.793264	0.21552	1.00149	0.370505	1.56089
	0.704926	0.322984	0.579321	0.635124	1.53802
	0.66825	0.255351	0.762503	0.378393	1.12276
	0.683631	0.32397	0.725433	0.413885	1.37475
	0.885742	0.32397	0.53673	0.394364	1.73836
	0.85025	0.238985	0.842559	0.357491	1.06183
	0.713011	0.264421	0.804898	0.415068	0.835658
	0.742982	0.265802	0.641631	0.298139	1.14307
	0.753039	0.303858	0.695067		0.811207
	0.816334	0.196591	0.891066		0.875686
	0.755011	0.20014	0.843151		0.838221
	0.98177	0.266196	0.769996		0.950812
	0.631772	0.364195	0.726222		0.731546
	0.668448	0.215717	0.710645		0.861883
	0.837433	0.292618	1.04073		0.724053
	0.770391	0.24352	1.0429		0.630786
	0.791489	0.3429	0.726419		0.673377
	0.715574	0.307999	0.96008		0.817714
	0.847489	0.305238	0.715377		1.19157
	0.95377	0.278816	0.907432		0.88239
	0.885742	0.22459	0.752842		0.853799
	0.78163	0.273886			1.30377
	0.872334	0.27428			0.88101
	0.881799	0.307013			1.20419
	1.16022				1.00583
	1.00721				1.23535
	0.572814				1.27222
	0.839799				1.23061
	0.848672				0.957517
	1.04329				1.04783
	0.839207				0.981967
	0.934052				1.036
	0.660166				1.10718
	0.688757				1.83853
	0.704532				1.37199
	0.832109				1.77425
	0.96915				1.26552
	0.695659				1.40847
	0.740222				1.16318
	0.824221				1.52067
	0.57873				1.04349
	0.850841				1.33985
	0.606927				0.625659
	0.630589				1.32211
	0.843151				0.853996
	0.760926				0.89008
	0.91039				0.737067
	1.03974				1.00563
	0.940559				1.17343
	0.777095				0.737856
	0.830531				0.917489
	0.889686				0.965404
	0.919855
	0.864644
	1.05985
	0.654842
	0.881799
	0.795827
	0.861883
	0.690335
	0.895996
	1.16298
	0.755996
	0.631377
	0.517209
	0.892249
	0.795827
	1.06281
	0.633743
	0.484871
	0.691518
	0.821067
	0.525096
	0.587997
	0.787348
	1.24146
	1.03521
	0.819292
	0.941545
	1.23594
	0.869179
	1.15588
	1.02771
	0.852616
	1.31304
	1.05552
	1.3647
	1.33808
	0.942334
	1.02436
	1.16219
	0.765067
	1.15608
	1.12552
	0.960277
	1.16594
	0.92301
	0.764081
	0.794053
	0.974869
	1.00563
	1.0845
	1.02653
	0.839207
	1.2105
	0.82225
	0.961263
	1.2034
	1.01154
	0.871742
	1.38678
	0.972897
	1.00346
	0.31628
	1.37377
	0.957517
	0.899545
	0.765264
	0.893827
	0.562758
	0.85439
	1.05256
	1.25152
	0.894221
	0.75087
	0.756785
	1.18743
	0.97408
	0.727208
	1.11546
	1.20971
	0.70394
	1.13616
	0.9167
	0.697433
	1.0707
	0.987094
	0.799968
	0.779855
	1.05
	0.811602
	1.04112
	0.679687
	0.978418
	0.631772
	1.04408
	0.684025
	1.15549
	1.23219
	1.15568
	0.918277
	1.03777
	0.869179
	1.21543
	1.03442
	1.04783
	0.831714
	0.877263
	0.882587
	0.881601
	0.999516
	0.771771
	1.11585
	0.727405
	0.724842
	1.04467
	0.817123
	1.33157
	0.816926
	0.924193
	1.20774
	1.08509
	1.00819
	1.22687
	1.19394
	0.862278
	0.634729
	0.85163
	0.906446
	0.796813
	0.598448
	0.961855
	0.687969
	0.923798
	0.908813
	0.584054
	0.867799
	0.75087
	1.08904
	0.838419
	0.879235
	0.863658
	0.952981
	0.924193
	0.70256
	1.03422
	0.932869
	0.85163
	0.948643
	0.895601
	0.863658
	1.1056
	1.05512
	1.01746
	0.836841
	0.594899
	0.679293
	0.811207
	1.21543
	1.00109
	1.20123
	0.853996
	1.02436
	1.04901
	0.980981
	0.996164
	0.95101
	1.19591
	1.06794
	1.01036
	0.915122
	0.886137
	0.787546
	0.932277
	0.813179
	0.723461
	0.924784
	0.959686
	1.06202
	1.03639
	0.80194
	1.33828
	0.918475
	1.27656
	0.781433
	0.771179
	0.739039
	0.8047
	0.552307
	0.81456
	0.642222
	0.782813
	1.10698
	0.501829
	1.34932
	1.33808
	1.89078
	1.20301
	1.25585
	1.11467
	1.33847
	0.880616
	1.11073
	0.735292
	0.950418
	0.897968
	1.04171
	1.45935
	1.5047
	1.18349
	1.03323
	1.31777
	1.12177
	0.984333
	1.63365
	0.759349
	1.22135
	1.07149
	1.29332
	1.55853
	1.28898
	1.3503
	1.90931
	1.53506
	1.16495
	0.871151
	1.18842
	1.03205
	1.05926
	0.785968
	0.907038
	0.540476
	1.31974
	1.30653
	1.42681
	0.93346
	0.893432
	1.12847
	1.22509
	0.813179
	1.74092
	1.46644
	1.01253
	1.16259
	1.13932
	0.981573
	1.02495
	1.05039
	1.26433
	0.861095
	1.01036
	0.635518
	0.957911
	1.38323
	1.68157
	1.34754
	0.992221
	1.25684
	1.58318
	1.15549
	1.19591
	1.69616
	1.0918
	1.2318
	0.68856
	1.2036
	1.11368
	1.31284
	0.888897
	0.797602
	1.81388
	1.46408
	1.75492
	2.10236
	1.7985
	1.67487
	1.78075
	1.7841
	1.10777
	1.6376
	1.41163
	1.87027
	1.52678
	1.6723
	1.27064
	0.817912
	1.27537
	1.2034
	1.47965
	0.782222
	1.5185
	1.18921
	1.12749
	1.10994
	0.855573
	0.864841
	0.714785
	1.30199
	1.2878
	0.821264
	0.8887
	2.04182
	1.21661
	1.08884
	0.74594
	0.700588
	0.864644
	0.842559

## Sheet: Supplementary Fig. 3
	Supplementary Fig. 3b					Supplementary Fig. 3h							Supplementary Fig. 3k
	GTF2H1 levels		BRM levels			GTF2H1 levels			BRG1 levels				siCTRL			siGTF2H1
	siCTRL	siBRM#2	siCTRL	siBRM#2		siCTRL	siBRG1#2	siBRG1#3	siCTRL	siBRG1#2	siBRG1#3		siCTRL	siBRM	siBRG1	siCTRL	siBRM	siBRG1
	0.961576	0.732536	2.13908	0.298143		0.992618	0.50225	1.12673	1.19441	0.0852383	0.118436		1.13006	0.531731	0.459002	0.0424526	0.146451	0.0185006
	0.831376	0.638671	0.852487	0.262142		1.18992	0.575337	0.729252	1.1264	0.0990559	0.0744714		0.935218	0.309432	1.04912	0.140874	0.00271363	0.158953
	1.10583	0.622234	0.807049	0.314571		1.24986	0.341314	0.778217	1.09948	0.101209	0.0701646		1.65918	2.42146	0.901252	0.114569	0.178922	0.0964023
	1.10129	0.649485	0.53477	0.275424		1.32529	0.340414	0.817641	1.15978	0.0850589	0.0760864		1.74444	0.915424	0.707056	0.0450047	0.125262	-0.026327
	1.16942	0.792013	0.978315	0.336241		1.66445	0.634743	0.526912	1.0234	0.118257	0.132972		1.81427	0.932033	1.22367	0.0149101	0.171953	0.155945
	1.28902	0.674574	2.39878	0.294997		1.43096	0.633663	0.881907	1.22833	0.111258	0.0789576		0.938589	0.305436	0.765288	0.144037	0.180522	0.146658
	1.28318	0.605364	0.713027	0.214258		0.757515	0.718091	0.70207	1.06629	0.0897246	0.0787782		1.22365	0.121803	0.955907	0.00557685	0.183495	0.105868
	0.863601	0.550646	0.82068	0.274026		0.788118	0.397299	0.80522	1.04709	0.12705	0.0818288		1.31349	0.511194	1.27874	0.112573	0.0995361	-0.0528679
	0.849543	0.635427	1.01467	0.269482		1.13411	0.310351	0.744014	0.88289	0.0762659	0.125973		0.424519	0.477541	1.19132	-0.028291	0.195666	0.156079
	0.773846	0.47019	0.805651	0.23418		0.857065	0.589738	0.831142	1.07077	0.0699852	0.184474		0.639793	0.581255	0.719054	0.0806545	0.0982182	0.0290045
	0.719992	0.462404	0.523236	0.210413		1.1775	0.644644	0.847344	0.881275	0.259483	0.186627		1.04577	0.700366	0.523137	0.01416	0.0177395	0.181297
	1.12054	0.59282	0.321561	0.203772		0.775877	0.776237	0.774257	1.28575	0.0972614	0.0685496		0.97592	0.186671	1.07764	0.101917	0.113073	0.105958
	1.36494	0.474516	0.561684	0.165674		0.855265	0.544914	0.550675	0.936186	0.0672934	0.075907		0.907772	0.48203	0.566841	0.150004	0.0648926	0.133137
	1.00202	0.385193	1.10309	0.124081		0.90603	0.651305	0.758415	0.966692	0.0855972	0.0850589		0.712539	0.0560519	0.142759	0.0517996	0.0745893	0.103592
	1.06712	0.469325	0.445292	0.19084		0.691809	0.785958	0.737353	1.17575	0.0857767	0.0812905		1.05681	0.429654	0.590324	0.0838756	0.24233	0.0927607
	1.47243	0.519934	0.517644	0.180703		0.747254	0.510891	0.685508	0.987867	0.0850589	0.103722		0.98475	0.142478	0.962121	0.0191179	0.0303502	0.145872
	1.05306	0.528802	0.419078	0.193636		0.838703	0.590459	0.618001	1.0426	0.128306	0.116821		1.16727	0.617472	0.662562	0.0644197	0.104588	0.0698837
	1.12141	0.636076	0.674929	0.229986		0.664266	0.627182	0.690728	0.918959	0.0834438	0.107131		1.81706	0.428664	0.976844	0.0552404	0.10007	0.0864521
	1.08377	0.814939	0.713377	0.415583		0.60936	0.70945	0.80882	1.0408	0.0995943	0.0820083		1.50003	0.22826	0.0106742	0.142208	0.0473808	0.0230929
	0.960494	0.75849	0.930081	0.320513		0.90963	0.496669	0.790638	0.784731	0.0872123	0.111797		0.985773	0.871764	0.0828998	0.0980024	0.0142155	0.292785
	0.889771	0.500469	0.751475	0.399505		0.70513	0.456345	0.876327	1.02537	0.0972614	0.0854178		0.603862	0.465743	0.80544	0.107639	0.165171	-0.0262477
	1.03273	0.591523	0.85039	0.261443		0.934473	0.409001	0.726552	0.858664	0.142842	0.0825466		0.35869	0.612162	0.665622	0.0272988	0.0479566	0.20253
	1.29118	0.492251	0.936722	0.316668		0.788478	0.413681	0.546534	0.759967	0.0827261	0.0981587		0.690338	0.496983	0.472881	0.203762	0.110587	0.0567836
	0.982555	0.668734	0.475351	0.276822		0.756615	0.388479	0.693249	0.752789	0.0900835	0.103183		0.777049	0.792427	0.626211	0.00275008	0.0571851	-0.0120379
	0.985582	0.82532	1.10275	0.369446		0.749774	0.654545	0.559315	1.09195	0.148943	0.103901		1.07869	0.283352	0.793818	0.106024	0.081199	0.0957296
	0.784011	0.466946	1.065	0.302337		0.874707	0.394419	0.580558	1.09536	0.0988765	0.10103		1.34451	0.0907558	0.435204	0.00289144	0.0823827	0.137845
	0.741187	0.613367	0.917498	0.287308		0.893069	0.742214	0.717371	0.75243	0.0771631	0.0789576		1.33217	0.417543	0.649691	0.0906891	0.180787	0.105894
	0.960927	0.604716	0.925187	0.283114		0.80918	0.773897	0.670747	0.925958	0.0855972	0.0766248		0.43881	0.588759	1.1089	0.0482439	0.0771143	0.104887
	0.883283	0.76952	0.872409	0.36665		0.643384	0.583078	0.616021	1.04206	0.0778809	0.097082		1.73063	0.610768	0.542509	0.10727	0.0456312	0.181125
	1.10216	0.480355	0.594539	0.228588		0.711791	0.49955	0.669486	0.80465	0.068729	0.0976203		0.738302	0.735741	0.403022	0.00165685	0.0811007	0.192015
	1.05025	0.609257	0.528828	0.308279		0.666426	0.736993	0.763996	1.06844	0.0787782	0.0829055		1.02061	0.808881	0.326489	0.0753159	0.143373	0.0522356
	1.30676	1.01305	0.957344	0.554693		0.722772	0.679207	0.674527	0.69375	0.0716002	0.0886479		1.42227	0.318621	0.566697	0.0887841	0.0179083	0.0644512
	1.21938	0.681278	0.944761	0.326105		0.624122	0.60612	0.845364	0.831567	0.109823	0.0748303		1.47423	0.699422	0.853596	0.0662067	0.133792	0.0944054
	1.07036	0.701176	1.52777	0.343581		0.699189	0.448244	0.455085	0.966334	0.0733947	0.0823672		0.792163	1.12571	0.177094	-0.0234212	0.113125	0.16245
	0.930648	0.576599	0.356513	0.326455		0.614941	0.667686	0.831862	0.752251	0.138714	0.0712413		0.617843	0.467635	0.167205	0.0941176	0.159212	0.0498866
	0.792662	0.520367	1.09995	0.225792		0.618361	0.583078	0.669846	1.14883	0.125435	0.0778809		0.745931	0.80844	0.0855106	0.0518727	0.0578255	0.0396243
	1.33509	0.440127	0.297095	0.213908		0.902609	0.587038	0.753015	1.20823	0.0848794	1.05624		0.588666	0.284214	0.106039	0.0993939	0.16502	0.323991
	1.33271	0.694904	0.746581	0.260395		0.80738	0.693069	0.451485	1.09984	0.0916985	0.797113		0.647759	0.234807	0.600379	0.163001	0.221939	0.137695
	0.782497	0.630453	0.932527	0.321212		0.879747	0.491089	0.676507	1.06036	0.10426	0.0873917		0.931218	0.564723	1.03443	0.109101	0.038045	0.0245108
	1.10194	0.65035	0.261443	0.397058		1.52547	0.656705	0.632763	1.31985	0.158633	0.0538347		0.616992	0.786738	1.32335	0.041301	0.0415765	0.0975001
	1.15796	0.753083	0.758465	0.349523		0.835643	0.483168	0.568856	1.20608	0.117719	0.945159		0.607343	0.138488	0.926312	0.0983964	0.09119	0.100846
	0.897124	0.56492	0.900371	0.32226		1.10873	0.548514	0.576957	1.20321	0.081111	0.0746508		0.457008	0.225812	0.87277	0.0600944	0.162502	0.0982509
	0.641483	0.684955	0.85738	0.328202		0.741494	0.531773	0.577497	1.30442	0.0793165	1.02968		0.933627	0.36589	0.819479	0.123546	0.211621	0.0807608
	0.705069	0.642348	0.657453	0.215306		0.982357	0.479748	0.593879	1.18706	0.091878	0.0793165		0.582878	0.169417	0.824588	0.0687734	0.114991	0.0731454
	0.621802	0.709611	1.18279	0.429564		1.63564	0.443204	0.513411	1.30549	0.101568	0.110002		1.85637	0.0948606	0.0432262	0.081382	0.166686	0.00910897
	1.08485	0.952924	0.562383	0.404049		1.45706	0.535733	0.619981	1.28145	0.0836233	0.0875712		0.817564	0.687999	0.818912	0.0930484	0.0598844	-0.0151125
	0.515609	0.484681	0.629841	0.287308		0.939513	0.414941	0.564176	1.16696	0.10408	0.0911602		0.817564	0.0746456	0.666613	0.233631	0.0374104	0.115457
	1.14931	0.527071	0.699046	0.266337		0.686408	0.49973	0.658145	0.963642	0.100492	0.122384			0.731952	0.752951	0.126331	0.122648	0.0511945
	0.648404	0.429097	0.47605	0.249559		0.833843	0.389559	0.652025	1.18921	0.0764453	0.0401966			0.602369	0.630945	0.140901	0.0814521	0.171737
	0.558432	0.716748	1.65534	0.354416		0.884248	0.358236	0.580738	1.21379	0.0717797	0.114847			0.1769	0.598345	-0.0254572	0.12454	0.173468
	0.515609	0.550862	0.719318	0.287657		1.26247	0.324752	0.587938	1.08064	0.101927	0.145533			0.0864488	0.469397	0.141674	0.198216	0.115162
	0.853652	0.435585	0.551547	0.150295		0.797299	0.314491	0.662646	1.08172	0.0689085	0.159171			0.394188	0.419757	0.136905		0.0671953
	0.804773	0.617909	0.960839	0.325056		0.753195	0.767416	0.71089	1.1273	0.0784193	0.0764453			0.522511	0.476711	0.131394		0.0589977
	1.21722	0.567948	0.840952	0.287308		0.892528	0.421602	0.588658	1.12174	0.0852383	0.126153				1.31643	0.18042
	1.03057	0.645376	0.738193	0.328901		0.962735	0.484608	0.728532	1.01335	0.072318	0.097082				0.969793	0.160016
	0.833322	0.55973	0.522537	0.21216		0.90297	0.456165	0.745274	1.19047	0.0680112	0.0992354				0.722676	0.108905
	1.46053	0.735348	0.844797	0.339037		0.825562	0.611701	0.637623	1.4591	0.0802138	0.0818288				0.73647	0.0619844
	1.42766	0.540481	1.32015	0.254103		0.745634	0.344914	0.661206	1.02448	0.0793165	0.0832644				0.140638
	1.30697	0.661381	0.685415	0.27123		1.02124	0.534113	0.820341	1.15924	0.104798	0.0574237				0.820146
	1.55526	0.522962	1.55573	0.199578		0.973897	0.565436	0.665886	1.02142	0.0902629	0.056347				0.46983
	1.55137	0.633264	1.07688	0.279618		1.04338	0.550315	0.511791	0.989483	0.138714	0.0595771				0.666643
	1.59246	0.542211	1.28764	0.214258		0.813141	0.452565	0.60936	1.01766	0.121846	0.0646017				0.180395
	1.05609	0.67306	0.87206	0.269482		0.674347	0.486228	0.70117	0.875532	0.103183	0.10085				0.820855
	1.13179	0.606446	0.66654	0.252006		0.779117	0.448064	1.0072	0.847538	0.0784193	0.086315				0.951786
	0.928701	0.846948	0.947557	0.43236		0.790278	0.446264	0.4	0.644402	0.152173	0.0699852				0.791905
	1.2103	1.10821	0.603277	0.396709		0.662646	0.520432	0.486048	0.826722	0.118257	0.106772				0.820373
	1.07188	0.539832	0.725959	0.284861		0.722412	0.493609	0.520252	0.773426	0.081111	0.0789576				0.483053
	1.64134	0.853004	0.631938	0.335193		0.813501	0.411341	0.466966	0.862253	0.0662167	0.0985176				0.71751
	1.14693	0.909452	0.533372	0.308629		0.889288	0.50387	0.524932	1.09249	0.0699852	0.0660373
	1.07858	0.802394	0.390417	0.48339		0.762196	0.318632	0.749594	0.965257	0.0933136	0.0963642
	1.44842	0.55973	1.12756	0.233831		0.612421	0.653465	0.50117	1.02681	0.109285	0.11736
	1.32644	0.656622	0.500517	0.298842		0.859585	0.522052	0.388299	1.26512	0.0678318	0.0963642
	0.883066	0.559513	1.02375	0.192587		0.882087	0.655085	0.50063	1.34659	0.0884684	0.110541
	0.827266	0.623532	0.627394	0.369795		0.682808	0.581818	0.427542	0.983202	0.0805727	0.102824
	1.57927	0.574869	0.582655	0.265987		0.639243	0.452565	0.50693	1.00007	0.103183	0.100492
	0.82705	0.71545	0.687861	0.260395		0.981097	0.430783	0.346174	1.29796	0.106054	0.0866739
	1.50335	0.639104	0.622501	0.416282		0.824842	0.70963	0.353015	1.1675	0.0746508	0.0690879
	1.69281	0.414823	1.2803	0.106255		1.1658	0.50297	0.473447	1.13914	0.0848794	0.0990559
	0.944706	0.841108	1.12337	0.335892		1.03132	0.392979	0.456705	1.00151	0.0825466	0.150558
	1.7086	0.352534	1.01397	0.162878		0.758055	0.496129	0.650585	1.0557	0.0728563	0.0491691
	0.736862	0.711774	1.01327	0.250608		0.70639	0.511971	0.672007	0.878942	0.0649606	0.0622689
	0.889987	0.718911	0.884643	0.229287		1.12547	0.493789	0.560036	0.950722	0.0791371	0.0617305
	1.47351	0.292409	1.29603	0.119537		1.02826	0.699369	0.513231	0.980151	0.0656784	0.0567059
	1.07426	0.841325	1.17719	0.436554		0.70225	0.745454	0.586498	1.06557	0.0638839	0.0541936
	0.692741	0.876145	0.941965	0.379232		0.819801	0.554095	0.494329	0.966334	0.109823	0.0821877
	0.907938	0.930215	0.697298	0.32995		1.10909	0.39946	0.374257	0.700928	0.0676523	0.0427089
	0.868359	0.869873	1.03599	0.46137		0.686948	0.771196	0.421062	1.34372	0.0728563	0.0409144
	0.73405	0.772548	1.19921	0.297444		1.13591	0.395679	0.531953	1.19405	0.0656784	0.058321
	1.09286	0.946652	0.88639	0.472905		0.629522	0.339154	0.812781	1.09267	0.0782398	0.0522197
	0.786173	0.732969	1.02375	0.290454		0.795859	0.40108	0.469307	1.11833	0.0857767	0.054732
	0.82705	0.480788	1.02026	0.242219		0.855085	0.320252	0.70801	1.14722	0.086315	0.0308653
	0.767141	0.35102	1.31945	0.231035		0.560036	0.326732	0.49973	1.00366	0.0755481	0.040735
	1.78235	0.562541	0.832913	0.215306		1.03978	0.334653	0.70729	1.52209	0.0654989	0.0595771
	0.986664	0.519069	1.60361	0.252705		0.870206	0.390999	0.525652	1.29293	0.11395	0.0610127
	0.940164	0.466513	1.04472	0.219151		0.814041	0.442844	0.729432	0.828158	0.10749	0.0753686
	1.1067	0.365511	0.638928	0.250258		0.867686	0.70981	0.80828	1.08387	0.108028	0.0585004
	1.37986	0.544806	0.984606	0.184548		0.991358	0.460846	0.581998	1.07346	0.121308	0.0507841
	1.22457	0.44813	0.614112	0.271929		0.743294	0.571017	0.80756	1.32164	0.0820083	0.0489896
	1.48519	0.48879	1.56342	0.223695		0.733933	0.513231	0.669126	0.977818	0.0744714	0.0753686
	1.02949	0.487276	1.16671	0.16847		0.985598	0.411161	0.690909	1.20213	0.095108	0.0515019
	0.989908	0.592388	1.20935	0.182102		1.17102	0.817821	0.717011	0.903347	0.0800343	0.0353515
	0.864683	0.191623	1.28729	0.10241		1.11971	0.421782	0.622502	0.929367	0.0814699	0.0355309
	1.12487	0.264076	1.14713	0.217054		0.876687	0.760935	0.60144	1.1779	0.111079	0.0703441
	0.901234	0.456997	0.828719	0.123382		0.726912	0.665166	0.713231	1.10505	0.0728563	0.115206
	0.913778	0.307116	1.50959	0.254103		0.991898	0.622502	0.547974	0.738254	0.139432	0.0462979
	0.96828	0.312739	0.792718	0.243967		0.862826	0.766516	0.572457	0.874456	0.0861356	0.0841616
	1.17375	0.802394	0.651511	0.259696		0.944734	0.414041	1.09253	0.796754	0.112515	0.0694468
	0.919401	0.625695	1.33972	0.178606		0.722952	0.436723	0.681188	1.29203	0.0744714	0.0689085
	0.966117	0.36789	1.09715	0.326455		0.676147	0.415661	0.622862	1.17683	0.0895451	0.0646017
	0.949248	0.576816	0.950004	0.180004		1.04734	0.466606	0.675787	0.935109	0.102645	0.0771631
	0.825752	0.801529	0.674929	0.257249		1.09757	0.442304	0.939333	0.861715	0.0873917	0.110002
	1.18088	0.361186	0.744834	0.334843		0.617101	0.617821	0.619441	1.09536	0.0994148	0.079496
	1.35564	0.552376	1.19607	0.258997		0.953555	0.50117	0.621242	0.952157	0.0705235	0.0690879
	0.974336	0.691876	0.757766	0.304784		1.07543	0.50189	0.711431	0.922369	0.0845205	0.0870328
	1.33098	0.840459	1.54314	0.350921		0.942033	0.623762	0.871646	0.973332	0.0854178	0.0699852
	1.13244	0.538318	1.0629	0.229986		1.16238	0.50099	1.29721	0.85687	0.127229	0.0838027
	1.56954	0.521232	0.904216	0.262142		0.915211	0.377677	1.25922	0.910345	0.086315	0.052758
	0.881985	0.483599	1.29044	0.246414		0.879207	1.12439	0.596579	1.12335	0.0947491	0.0674729
	1.03706	0.534425	0.709532	0.243268		0.70243	0.476327	0.624302	0.864586	0.118795	0.0857767
	1.27669	0.722371	0.825224	0.292551		0.756255	0.470567	0.875247	0.940493	0.0893657	0.0606538
	0.946652	0.316632	0.962586	0.142256		0.758595	0.616921	0.848064	0.836771	0.0769837	0.068729
	0.849976	0.242881	1.11917	0.0905265		0.845724	0.70999	1.25526	1.21864	0.107849	0.218748
	0.59282	0.987313	1.29778	0.303736		0.962015	0.70369	0.936093	1.31877	0.06514	0.160607
	0.805206	0.511932	1.12966	0.165324		0.837443	0.70279	0.639963	1.4076	0.0696263	0.169759
	1.18586	0.762815	0.693104	0.229287		1.11359	0.493069	0.781998	1.12174	0.0791371	0.240462
	0.747892	0.758922	0.958043	0.132819		0.91179	0.645724	0.823042	1.2653	0.0850589	0.155044
	0.869224	0.530099	0.656404	0.176859		1.20936	0.722772	0.882087	1.41334	0.0977998	0.210853
	0.824022	0.422176	0.907362	0.182801		1.16976	0.586678	0.637623	0.917882	0.101568	0.184294
	1.19516	0.576383	0.569023	0.276822		1.15211	0.697029	0.937533	0.82403	0.109464	0.220005
	1.10605	0.749622	0.684017	0.378533		0.936633	0.595139	0.618541	1.40096	0.0972614	0.194702
	0.913562	0.605581	0.722814	0.249909		1.0477	0.467326	0.952834	1.01389	0.0868534	0.239206
	0.971308	0.682143	0.724911	0.312474		1.22034	0.740593	0.814941	1.33797	0.0703441	0.189139
	0.633264	0.408767	0.882546	0.19818		1.08605	0.814581	0.70333	0.945876	0.12041	0.184653
	0.602336	0.387355	0.227889	0.1835		1.20882	0.455085	0.651665	1.01604	0.0762659	0.181603
	0.676736	0.476895	0.412088	0.170218		0.835463	0.697029	0.782178	0.858485	0.120231	0.21498
	0.829213	0.408551	0.485487	0.153091		0.758415	0.478307	1.0387	0.866022	0.157556	0.175501
	0.761301	0.402062	0.815437	0.193985		0.940953	0.427002	0.583798	0.783295	0.151635	0.160069
	0.908155	0.590009	0.759863	0.182801		1.26769	0.417641	0.690548	0.799625	0.110541	0.244948
	0.695553	0.407253	0.533372	0.179655		0.956975	0.563636	0.617101	0.860279	0.0751892	0.228439
	0.970227	0.610555	0.642074	0.277172		0.730692	0.792619	0.799639	0.688905	0.307755	0.354771
	1.07209	0.500902	0.742736	0.199578		1.30081	0.91053	1.46769	1.20697	0.184653	0.278326
	0.661381	0.474948	0.720367	0.209714		1.26211	1.30585	0.839423	0.982843	0.181782	0.205469
	0.790499	0.489223	1.10379	0.209714		0.884608	0.531413	0.925112	1.05983	0.243154	0.246204
	1.17591	0.583304	0.686463	0.167771		0.849324	0.683708	0.780377	1.1081	0.263252	0.202957
	0.947085	0.42542	0.494925	0.223345		1.13591	0.724392	0.925832	0.932418	0.261457	0.239923
	0.918752	0.445318	0.559237	0.356513		0.891088	0.591359	1.19748	0.918062	0.384201	0.881454
	1.01781	0.493764	0.733998	0.22684		1.44194	0.596039	0.871466	0.979792	0.253382	0.219107
	0.669599	0.47949	0.408942	0.251307		1.27075	1.00054	0.958775	1.04386	0.189857	0.790294
	0.77709	0.446399	0.664793	0.210762		1.15373	0.664626	0.924752	1.12138	0.211212	0.229874
	0.803476	0.449211	0.955246	0.247812		1.05814	0.70351	1.09127	1.01676	0.187345	0.411297
	0.660299	0.495711	1.39005	0.198529		1.0063	0.796939	0.618181	0.962386	0.237232	0.178372
	0.862304	0.92935	0.968179	0.192238		1.10621	0.6009	0.969396	1.01102	0.200265	0.187524
	0.677818	0.548483	0.986704	0.250258		0.965436	0.697569	1.15823	0.930444	0.1956	0.358539
	0.83635	0.645808	0.797612	0.174762		1.17174	0.796219	0.532493	0.83731	0.221261	0.220543
	0.944706	0.590657	0.694153	0.261793		0.954635	0.870026	0.819621	0.824389	0.213724	0.21175
	0.93108	0.678467	0.504711	0.185946		1.09037	0.978937	0.733213	0.88612	0.197753	0.235258
	1.19818	0.684306	0.523586	0.326455		0.995319	0.968496	0.962015	0.664141	0.183935	0.228259
	1.19299	0.354048	0.51275	0.175111		0.963996	0.955715	0.782898	1.1648	0.200983	0.362128
	0.874848	0.546537	0.506109	0.229287		0.738793	0.755715	0.817821	1.02107	0.201521	0.557548
	0.98688	0.495927	0.614461	0.328552		1.2108	0.699369	0.782718	1.05965	0.162043	0.347772
	1.0576	0.285704	0.740639	0.208316		1.08965	0.730332	0.786318	1.52783	0.176399	0.217492
	1.06452	0.387139	0.969577	0.23418		1.09523	0.447884	0.8063	1.11241	0.20206	0.23777
	1.31238	0.510418	0.317367	0.255851		0.80234	0.649684	0.937533	1.36507	0.190037	0.295553
	0.95725	0.817101	0.738193	0.271929		0.953195	0.652205	1.03294	0.959335	0.195958	0.513045
	0.893664	0.679332	0.466613	0.221598		1.17714	0.943834	0.887488	1.03901	0.228259	0.230233
	1.00721	0.918536	0.572519	0.185247		0.935553	0.809	0.922591	1.50199	0.243154	0.277428
	0.970659	1.0137	0.249559	0.258298		0.90567	0.616381	0.831142	1.39827	0.214442	0.24746
	0.626127	0.578978	1.1723	0.399505		0.840323	0.815661	0.586858	0.933853	0.214442	0.330186
	1.3193	0.757841	0.619704	0.200626		0.949234	0.81062	0.786318	1.07975	0.224491	0.384201
	0.917238	0.607311	0.335542	0.194335		1.04284	0.777317	0.950674	1.22133	0.205649	0.177475
	1.29638	0.99445	1.18418	0.160781		0.934833	0.788118	0.6054	1.30083	0.290169	0.192369
	1.08918	0.417202	0.286259	0.249909		0.872907	0.549955	0.550675	1.13717	0.215698	0.300577
	1.32038	0.622018	1.14084	0.283463		0.822142	0.866966	0.715751	0.882351	0.195958	0.227183
	1.04484	0.467162	1.02201	0.194335		1.43978	0.797839	0.786138	1.2041	0.26702	0.209238
	1.16704	0.386058	0.635782	0.258647		0.874887	0.913051	0.853465	0.968487	0.271686	0.236155
	1.04398	0.46846	1.09051	0.155188		1.15931	0.844824	0.597659	0.981228	0.281017	0.359796
	0.694255	0.491385	0.794116	0.210762		1.08857	0.815121	0.744734	1.10918	0.277249	0.369306
	0.804341	0.388004	1.16461	0.164975		1.55337	0.323672	0.657425	0.915908	0.303448	0.255356
	0.853869	0.352967	1.1384	0.253055		0.897929	1.33141	0.689468	0.908013	0.282273	0.212468
	0.922862	0.484248	1.05241	0.231035		1.19604	0.678487	0.872907	1.03811	0.190934	0.27043
	1.00656	0.327662	0.826622	0.221248		1.32997	1.15841	0.561296	1.19764	0.282453	0.254279
	1.16142	0.376758	0.590694	0.334843		1.02286	0.731773	0.738073	0.961668	0.308294	0.256433
	0.498523	0.440776	0.765805	0.222646		0.925292	0.745094	0.532133	1.06736	0.220184	0.256074
	0.81602	0.436018	1.14713	0.191888		1.18506	0.754995	0.673087	1.22564	0.202239	0.235976
	0.678034	0.341288	0.687162	0.242919		0.788118	0.549414	0.60504	1.1526	0.445572	0.198112
	0.93108	0.510851	0.711978	0.130023		1.73609	1.00306	0.436003	0.97064	0.179629	0.161504
	0.538534	0.634129	1.15308	0.225093		1.93627	0.757515	0.509451	1.17432	0.212647	0.166529
	1.10843	0.418499	0.896876	0.174762		0.746534	1.19046	0.714311	0.995763	0.2279	0.488999
	1.023	0.315551	0.611316	0.225792		0.892528	0.835823	1.00756	0.878762	0.177655	0.237052
	0.719992	0.480355	0.751125	0.204471		1.65598	0.879567	0.945814	0.762838	0.206008	0.189678
	1.22111	0.574869	0.933926	0.211811		0.867146	0.817101	0.614761	0.929008	0.282812	1.04942
	0.660515	0.626127	0.313872	0.277172		0.689108	0.717371	0.779477	0.968308	0.193805	0.284068
	0.823806	0.488358	0.436554	0.224394		0.912871	0.635103	1.03852	0.924701	0.234181	0.233284
	0.751353	0.527504	0.573917	0.22684		0.718631	0.855985	0.627542	0.691776	0.236873	0.872482
	1.06323	0.611204	0.387971	0.256899		1.00846	0.780017	0.779657	0.837848	0.217672	0.226106
	1.00548	0.471488	1.18383	0.324357		1.22538	0.736633	0.60144	1.09159	0.268635	0.182859
	1.34785	0.428016	1.14679	0.172664		0.787578	0.658685	0.612061	1.04386	0.43642	0.235976
	0.944922	0.637374	1.14469	0.222297		0.917911	0.752115	0.457425	0.989483	0.272045	0.213724
	1.08615	0.494197	0.799359	0.240821		1.03798	0.657785	0.477047	0.727307	0.234181	0.144815
	0.989259	0.462188	1.24605	0.299891		1.27633	0.70207	0.615481	0.914114	0.280838	0.181961
	1.33833	0.464567	0.930081	0.217054		1.73519	0.964356	1.23726	0.935827	0.251229	0.137099
	0.814722	0.599741	1.19502	0.236977		0.693969	0.667866	0.90927	0.995045	0.217851	0.17927
	0.614232	0.441425	0.673531	0.295696		1.11647	0.644284	0.850584	0.804291	0.23777	0.205469
	0.88112	0.668085	0.807049	0.218102		0.755715	0.6018	1.0405	1.19944	0.265764	0.116642
	0.521881	0.466513	1.90805	0.257598		1.17858	0.925112	0.850044	0.870328	0.215698	0.12041
	0.989043	0.373513	0.797262	0.215306		1.28623	0.637263	0.852745	1.20231	0.26397	0.230951
	0.998127	0.50566	0.613762	0.237326		1.06157	1.0342	0.794599	0.771452	0.203854	0.238129
	0.527071	0.780118	0.273327	0.251657		1.12277	0.771737	0.716471	1.13825	0.28981	0.212468
	0.588495	0.461972	2.37606	0.21985		1.0108	0.497749	0.689828	0.839463	0.251588	0.20834
	0.63175	0.60385	0.314221	0.224044		0.690909	0.636723	0.80486	0.958976	0.201521	0.144098
	0.701608	0.524044	0.525683	0.256899		0.919711	0.488928	0.744554	1.13986	0.311165	0.269892
	0.752866	0.460241	2.04681	0.182801		1.34419	0.732493	0.996939	1.08441	0.261098	0.290169
	0.887176	0.45916	0.499119	0.224743		0.738253	0.672727	0.634023	1.03452	0.30955	0.139611
	0.596929	0.53702	2.53299	0.135615		1.30153	0.613861	0.731593	1.14506	0.224311	0.195779
	0.704853	0.592388	1.75006	0.219151		1.00054	0.668226	0.919351	1.01317	0.278146	0.194882
	1.42809	0.62656	1.91853	0.211112		1.1721	0.692169	0.740053	1.37099	0.217313	0.222517
	1.08421	0.675655	2.21318	0.130023		1.30063	0.696489	0.742574	1.07992	0.22467	0.225209
	1.2462	0.41439	0.530226	0.230336		1.07453	0.557875	0.872186	0.930982	0.211929	0.193267
	1.03208	0.433423	2.14328	0.196781		1.07543	0.734653	0.745274	1.10846	0.953952	0.0656784
	1.10627	0.443155	0.528479	0.193636		1.04968	0.626462	0.787758	0.967769	0.219646	0.0741125
	1.11102	0.467811	1.70427	0.188742		0.943474	0.540234	0.929252	0.854178	1.11492	0.0834438
	1.52974	0.474516	0.897226	0.217753		0.891988	0.413681	0.40522	0.978895	0.422064	0.06514
	1.039	0.405739	1.76369	0.137712		1.11233	0.419082	0.745274	0.90891	0.868354	0.0873917
	1.03187	0.647755	0.415932	0.253055		0.833663	0.479928	0.60414	0.897246	0.402325	0.0890068
	1.29594	0.571841	1.71546	0.20517		1.01638	0.496669	0.461566	1.02573	0.258048	0.081111
	1.19018	0.427583	0.711279	0.224394		0.873807	0.759495	0.556795	1.28755	0.208699	0.0927752
	0.780983	0.505876	0.70324	0.238375		1.09001	1.00756	0.444284	1.1483	0.179629	0.0859561
	0.682792	0.505444	0.873808	0.17581		0.874707	0.889288	0.396579	1.38517	0.247281	0.112874
	1.31887	0.363565	0.46172	0.248511		1.31881	0.60666	0.591359	1.08477	0.199009	0.0879301
	0.755029	0.364646	0.419428	0.215306		1.15769	0.832943	0.715571	1.08387	0.28353	0.0753686
	0.787904	0.373513	0.403699	0.2562		0.8027	0.770296	0.428082	1.09087	0.207623	0.0764453
	1.30265	0.796339	0.588247	0.188742		1.30189	0.874887	0.551935	1.0295	0.216236	0.0728563
	0.702474	0.833106	0.817534	0.282415		1.0162	0.579117	0.70873	1.04009	0.27366	0.0714208
	1.19213	0.730373	1.74866	0.181752		1.06283	0.873447	0.565256	1.19405	0.17604	0.134407
	0.932594	0.683657	0.87171	0.207617		1.12511	0.825742	0.730332	1.09895	0.205828	0.15648
	0.924159	0.667869	0.661997	0.209015		0.994959	0.826642	0.539694	1.05408	0.270968	0.124538
	1.08183	0.764113	0.780485	0.264589		1.07615	0.70657	0.527632	0.95449	0.298244	0.111079
	0.677385	1.1625	1.04193	0.200976		1.08119	0.721692	0.528712	1.05624	0.18232	0.0847
	1.01629	0.729725	0.992645	0.211112		0.933393	0.699729	0.722772	0.835156	0.246025	0.0857767
	0.670897	0.667869	1.04123	0.155538		1.00936	0.687668	0.559135	1.06342	0.233284	0.0893657
	0.83808	0.762599	0.976567	0.173014		1.04248	0.548514	0.549955	1.0557	0.211391	0.0958258
	0.692308	0.696418	1.13735	0.206918		0.818181	0.90927	0.495049	1.20374	0.230054	0.0742919
	1.15147	0.636292	1.15622	0.231734		1.33177	0.976957	0.586678	1.44295	0.0750097	0.113412
	0.618774	0.662895	0.809845	0.163926		1.11467	0.793699	0.70909	0.941031	0.238129	0.200086
	0.953357	0.626343	0.841302	0.157635		1.2072	0.593159	0.643744	1.21541	0.155044	0.158992
	0.485978	0.597795	0.787126	0.191189		1.04194	0.657605	0.581278	1.02268	0.131177	0.106413
	0.730157	0.69339	1.11218	0.136314		0.926372	0.544554	0.549594	1.21236	0.167605	0.0949286
	0.633697	0.639753	0.576713	0.204471		0.884068	0.534653	0.862466	1.09356	0.148404	0.110361
	0.655974	1.08053	0.525333	0.187344		0.764716	0.467866	0.610261	1.02214	0.174604	0.105516
	0.449427	0.49982	0.399505	0.172664		1.30783	0.469847	0.545094	1.09643	0.154685	0.111438
	0.567516	0.660083	0.592791	0.235928		0.999279	0.744734	0.60306	1.24233	0.148225	0.0893657
	0.532695	0.428232	0.560285	0.289755		1.36364	0.465886	0.434203	0.806086	0.125973	0.0814699
	0.990989	0.514744	0.590694	0.142256		1.24158	0.718631	0.509631	1.25166	0.139253	0.0952875
	0.985582	0.604283	0.400553	0.184199		1.34959	0.576237	0.70639	1.07867	0.108567	0.0708824
	0.973255	0.836566	0.906313	0.177558		1.14671	0.469667	0.472907	0.792986	0.117001	0.0893657
	0.564271	0.863169	0.96014	0.204471		1.15139	0.526372	0.619981	1.0304	0.138355	0.0836233
	0.727129	0.742053	0.974121	0.243618		1.36274	0.478127	0.568856	1.42106	0.120231	0.0766248
	1.08702	0.636725	1.1349	0.229637		1.1685	0.451485	0.636183	1.12299	0.13046	0.0791371
	0.695336	0.49982	1.07828	0.184898		0.90459	0.643384	0.714131	1.22815	0.139073	0.0838027
	0.742053	0.457213	0.834311	0.254802		0.891808	0.688028	0.70531	1.0548	0.12041	0.0920574
	0.926538	0.606229	0.584752	0.202723		0.771376	0.587758	0.654005	1.02053	0.105516	0.0814699
	1.02019	0.559946	0.991597	0.148198		0.982357	0.637443	0.667146	1.18741	0.104619	0.0656784
	0.732104	0.423906	0.988102	0.269482		0.800899	1.0306	0.555895	1.05265	0.0913396	0.0644222
	0.652081	0.549564	0.456128	0.18315		0.953195	0.814221	0.670927	1.01945	0.0963642	0.0647811
	0.837648	0.479706	0.63054	0.193636		0.942033	0.634023	0.696489	1.0539	0.0965436	0.0667551
	1.22544	0.779685	0.35162	0.169868		1.02988	0.955715	0.624122	1.09015	0.0943902	0.0714208
	0.833538	0.630885	0.785378	0.193985		0.936093	0.8063	0.577677	1.08836	0.103901	0.0601155
	1.01932	0.644727	0.523935	0.164975		1.10747	0.772817	0.60792	1.12891	0.0802138	0.0663962
	0.952924	0.954655	0.67423	0.200626		1.07309	0.591179	0.574257	0.954669	0.111617	0.0606538
	0.770601	0.604499	1.70987	0.141557		0.941133	0.821061	0.624122	0.82744	0.081111	0.431396
	0.82532	0.77125	0.75462	0.141906		1.04212	0.590639	0.610621	1.08621	0.0789576	0.254459
	0.956169	0.678683	1.73294	0.147149		1.10315	0.71017	0.682808	0.747047	0.0916985	0.0916985
	0.678034	0.593253	1.36733	0.242569		0.853645	0.599999	0.574977	0.977459	0.0821877	0.0540142
	0.83289	0.575085	1.67946	0.19818		0.916651	0.789018	0.568676	0.853281	0.0726769	0.239565
	0.696634	0.56319	1.34601	0.222297		0.90711	0.575877	0.444104	0.83731	0.115206	0.340594
	1.06128	0.731239	1.12686	0.21251		0.853285	0.436003	0.594059	0.90568	0.111079	0.0821877
	0.958548	0.77709	1.27156	0.157984		1.10243	0.530513	0.449685	0.792447	0.100133	0.102107
	0.770169	0.641267	1.49072	0.138062		0.913411	0.415841	0.440684	0.863868	0.113412	0.0877506
	0.829213	0.57833	0.996141	0.239423		1.16292	0.70423	0.376417	1.11133	0.15971	0.083085
	0.917022	0.624397	0.836758	0.181402		0.947074	0.753195	0.485148	1.11994	0.0933136	0.101748
	0.789634	0.664841	0.943013	0.16148		1.54311	0.830782	0.392439	0.712951	0.117898	0.0567059
	1.70666	0.81775	1.05346	0.247812		1.22268	0.857425	0.484788	1.04619	0.110541	0.0674729
	1.12984	0.55389	0.607471	0.133168		0.956435	0.624122	0.411701	1.01712	0.107669	0.0807521
	1.27929	0.683657	1.43479	0.132469		1.48551	1.10513	0.473447	1.01766	0.125794	0.0617305
	0.992503	0.507606	0.692755	0.163227		1.13627	0.670386	0.379118	0.897963	0.117001	0.0585004
	1.06323	0.660299	1.79131	0.186995		1.0171	0.777857	0.445904	0.905859	0.091878	0.0602949
	0.976931	0.478192	0.729105	0.164975		1.13591	0.70405	0.460666	1.2565	0.123999	0.0653195
	1.26004	0.683441	1.22333	0.138062		1.21332	0.800539	0.30531	1.07616	0.127947	0.0585004
	0.918752	0.561027	1.03389	0.223345		1.04392	0.638703	0.331233	1.205	0.110002	0.0653195
	0.90318	0.816452	1.18593	0.1835		0.861385	0.774977	0.615481	0.761223	0.136561	0.0802138
	1.0855	0.862087	0.909808	0.0961188		1.20468	0.529793	0.729972	1.01855	0.105337	0.108028
	0.820778	0.642564	1.90175	0.174412		1.01998	0.670386	0.664086	0.837669	0.0755481	0.0995943
	1.6249	0.68409	1.2443	0.153091		0.914311	0.427002	0.627542	0.0290708	0.109105	0.0802138
	0.92589	0.887176	1.29603	0.103459		0.855625	0.643204	0.497029	1.04314	0.0660373	0.0568854
	1.10151	0.426286	1.36314	0.0947207		1.14977	0.581098	0.684248	0.889709	0.0927752	0.106593
	0.848462	0.588711	1.98634	0.0898274		0.878847	0.60612	0.485688	1.07275	0.119334	0.0728563
	1.02711	0.554539	1.62039	0.333095		0.822322	0.428623	0.60306	0.918241	0.166888	0.063525
	0.906641	0.652946	1.32399	0.361407		0.963636	0.923312	0.544014	1.0697	0.0943902	0.0879301
	1.48151	0.635211	0.971325	0.421525		0.821781	0.527992	0.546714	0.89922	0.101389	0.105157
	1.18888	0.715018	0.950703	0.369096		0.872366	1.16688	0.589738	0.852383	0.214442	0.0985176
	0.925241	0.661597	1.48652	0.411389		0.766156	0.744554	0.420522	0.97064	0.121487	0.0523991
	1.05868	0.741836	2.18207	0.402301		0.936993	0.640323	0.543294	0.92506	0.0838027	0.0737536
	1.24404	0.698364	0.757766	0.403		0.721692	0.684068	0.529793	0.867637	0.107311	0.058321
	1.09632	0.610988	2.08875	0.619704		1.50783	0.685148	0.552655	0.949465	0.119693	0.0800343
	1.09978	0.733834	1.22263	0.364902		0.853285	0.80378	0.416561	0.770734	0.118436	0.0839822
	0.930864	0.564704	1.45996	0.43201		1.27651	0.769396	0.431323	0.769298	0.0920574	0.0985176
	1.42549	0.795473	0.673531	0.530925		1.0216	0.80882	0.484968	0.882531	0.0983381	0.101568
	1.00462	0.725832	0.626695	0.458924		0.948334	0.733933	0.537353	0.675805	0.112874	0.0855972
	1.31433	0.620936	1.2457	0.344979		0.849324	0.659225	0.578757	0.92506	0.089904	0.0877506
	0.859276	0.614664	0.870312	0.335892		1.32421	0.625202	0.656165	1.04601	0.115924	0.0768042
	0.733834	0.727562	1.21704	0.399854		0.881367	0.644284	0.614041	0.640275	0.089904	0.131357
	1.67811	0.796122	1.55747	0.408592		1.409	0.616741	0.877947	0.882172	0.0780604	0.0852383
	1.69498	0.644295	1.07583	0.438302		1.19658	0.697029	0.494149	0.831926	0.077522	0.0624483
	1.05717	0.721506	1.55328	0.437603		0.80576	0.523492	0.560396	0.620535	0.134766	0.0646017
	1.21743	0.504578	0.96014	0.363504		0.999999	0.532673	0.576237	0.679394	0.114309	0.0721386
	1.05544	0.560378	0.829418	0.368747		0.969036	0.471467	0.914851	1.01478	0.249973	0.0952875
	1.05544	0.722587	0.835011	0.326105		1.07975	0.395139	0.527452	0.822595	0.113053	0.0680112
	1.07209	0.763464	0.782582	0.354766		0.953735	0.485148	0.495049	1.08208	0.14661	0.0753686
	1.14779	0.63932	1.88148	0.480594		1.06319	0.621962	0.559856	0.824389	0.111617	0.0744714
	1.13006	0.782064	1.02969	0.424321		0.833303	0.582358	0.647884	0.761403	0.122564	0.0769837
	1.30481	0.548483	1.90735	0.358611		0.791538	0.915571	0.60504	0.727128	0.178372	0.0741125
	1.07534	0.66549	1.56342	0.38098		0.667326	0.856165	0.578217	0.901911	0.134587	0.0690879
	1.07318	0.433639	1.27995	0.360708		0.651305	0.542934	0.470567	0.799984	0.130101	0.0658578
	0.947734	0.632399	1.7616	0.390767		0.739333	0.533393	0.594419	0.828876	0.139073	0.0744714
	0.913129	0.698364	1.10135	0.372941		1.26787	0.611161	0.574977	0.889709	0.171374	0.0956464
	1.12378	0.425204	1.23696	0.458574		1.03834	0.591539	0.567416	0.775579	0.173707	0.0730358
	1.43825	0.537669	1.11777	0.409291		1.22934	0.648784	0.618541	0.874815	0.148584	0.0873917
	1.07923	0.583088	1.33098	0.394262		1.16418	0.633483	0.445724	0.725872	0.13674	0.0626277
	1.64783	0.565569	1.35161	0.364203		1.0243	0.539333	0.565256	0.718873	0.135664	0.0744714
	1.16293	0.600606	1.34217	0.317716		0.544554	0.628262	0.653285	0.700031	0.130101	0.0931341
	0.954438	0.579411	1.32574	0.38832		1.27147	0.561836	0.566876	1.26422	0.130101	0.0680112
	0.868792	0.443588	2.22227	0.372592		1.29307	0.50261	0.578397	1.02878	0.0859561	0.0728563
	0.980176	0.710043	1.00663	0.41034		0.989738	0.40108	0.516291	1.31536	0.0771631	0.0947491
	1.07209	0.668734	1.9028	0.340086		1.06733	0.693069	0.524032	1.21433	0.0814699	0.0640633
	1.13438	0.680629	2.43932	0.370494		0.739693	0.513951	0.465706	0.983381	0.117539	0.0735741
	0.768222	0.548267	1.26248	0.345678		0.880467	0.381278	0.597299	0.44288	0.129203	0.0825466
	1.0775	0.455267	1.75845	0.466264		0.887308	0.91125	0.383618	1.40275	0.179987	0.0784193
	1.11665	0.666139	1.15937	0.304784		0.862646	0.959495	0.483528	1.4207	0.120949	0.0963642
	0.736213	0.525341	1.00733	0.391116		1.11719	0.758595	0.475967	0.778271	0.123282	0.0716002
	1.23106	0.891934	2.04191	0.421874		1.24518	0.635283	0.6063	0.815417	0.123102	0.0847
	0.875497	0.432774	0.979713	0.339037		1.07435	0.789018	0.649324	0.926496	0.129562	0.0793165
	0.601688	0.808666	1.64765	0.401951		1.02394	0.792079	0.579837	1.13735	0.117539	0.0893657
	1.20619	0.572274	0.912605	0.426069		0.777137	0.927452	0.634563	0.743637	0.125076	0.0696263
	1.08183	0.604716	0.830816	0.324707		0.880467	0.719351	0.393699	1.05965	0.102645	0.0821877
	1.24144	0.661164	2.66546	0.740639		1.07435	0.849684	0.446444	0.858305	0.106593	0.0667551
	1.42917	0.653162	1.37118	0.401252		0.866786	0.845904	0.376237	0.87948	0.122923	0.0552703
	1.55288	0.596497	1.09575	0.399854		0.972816	0.690548		0.916985	0.0742919
	1.0323	0.60969	1.38481	0.326455		0.937533	0.70549		0.845744	0.0927752
	1.08615	0.630885	1.44842	0.53512		0.80558	0.965976		0.906756	0.0777015
	1.44323	0.492683	0.83571	0.387621		0.90927	1.07903		0.999891	0.11072
	1.13157	0.458295	1.27366	0.32995		0.90909	0.817821		0.974768	0.0992354
	1.12854	0.61142	1.04857	0.475701		0.921511	0.613141		0.760147	0.0728563
	1.11081	0.482518	1.64311	0.387621		0.90837	0.751395		0.847897	0.171733
	1.20597	0.426502	0.744135	0.343581		1.12691	0.693789		0.841078	0.118795
	1.00786	0.435369	0.897925	0.392165		1.19658	0.789918		0.899937	0.145174
	1.35737	0.413958	1.684	0.400903		1.43474	0.679567		0.795139	0.126512
	1.1718	0.458727	1.77068	0.362455		1.24338	0.733393		0.828158	0.148584
	1.22522	0.521664	1.37398	0.458924		0.91233	0.940053		0.732511	0.127947
	0.458295	0.571409	1.19607	0.32226		1.27417	0.565256		0.983381	0.1563
	1.2529	0.573571	1.13385	0.509605		0.981457	0.657065		1.07867	0.140688
	0.747892	0.789634	1.15517	0.34428		1.6117	0.870386		1.08082	0.171374
	1.03598	0.712422	1.42011	0.391116		1.40774	0.685148		1.31877	0.132433
	1.03035	0.727129	1.15552	0.320163		1.27813	0.90549		0.899399	0.134407
	0.917238	1.13849	1.34007	0.353368		1.42862	0.697929		0.810033	0.109105
	0.931729	0.56319	1.55188	0.372941		1.30333	0.572997		1.07472	0.132972
	1.13655	0.755678	1.2803	0.457526		1.32331	0.658505		0.670422	0.142483
	0.902748	0.973038	0.947557	0.368747		1.23078	0.732133		1.17737	0.128486
	1.0695	0.647539	1.17405	0.399505		1.41008	0.563276		0.966872	0.124897
	1.11492	0.63586	1.12791	0.459623		1.93123	0.454545		0.90245	0.138535
	1.08118	0.548699	1.20306	0.335193		1.49433	0.682988		1.00276	0.108746
	1.29724	0.711125	0.878701	0.385174		1.43006	0.552115		0.866022	0.0952875
	1.06128	0.652081	1.98249	0.396709		1.22196	0.714311		0.8208	0.108746
	1.08507	0.732969	0.66654	0.349174		1.37066	0.513231		0.887017
	0.85668	0.78985	1.73783	0.30758		0.956795			1.05157
	0.997694	0.613799	2.16355	0.369096		1.05526			1.41101
	1.03771	0.572274	1.2111	0.325056		0.956975			1.20769
	0.908804	0.641483	1.17789	0.502614		1.01332			1.38678
	0.917887	0.712855	0.956645	0.57182		0.886408			0.950901
	0.991638	0.887176	1.76334	0.320862		0.725472			1.01873
	1.33076	0.769304	0.571121	0.511702		0.665886			0.919497
	0.844785	0.629588	1.31211	0.350572		1.31089			0.868893
	1.26242	0.614016	0.472206	0.499119		0.979477			0.868175
	0.840892	0.528153	1.16881	0.52044		0.737173			0.90245
	1.15925	0.653595		0.486536		0.70279			0.88917
	1.37878	0.545455		0.396359		1.04608			0.847897
	0.915292	0.753083		0.540013		0.940593			0.796216
	1.27237	0.720208		0.403		0.718091			0.484333
	1.00332	0.621369		0.416981		1.1712			0.84377
	0.562757	0.530099		0.565878		1.027			1.08082
	1.023	0.477544		0.487585		1.16166			0.735024
	1.04355	0.632183		0.573218		0.648424			0.751712
	0.970443	0.597146		0.52009		0.716471			1.16409
	0.840027	0.537885		0.553295		1.37552			1.03919
	1.15558	0.565569		0.627394		0.653645			0.784911
	0.93281	0.528585		0.467662		0.885328			1.01425
	0.999424	0.590441		0.465565		1.61692			1.0094
	0.911615	0.765411		0.467312		1.16922			0.975486
	1.36212	0.473434		0.485138		0.873447			0.85364
	1.10086	0.732753		0.481293		1.45112			0.768042
	1.06171	0.721074		0.486536		1.46733			1.00474
	0.831808	0.597146		0.475002		1.03456			0.821339
	0.81948	0.697932		0.535469		1.22214			0.795139
	0.870955	0.705718		0.375388		1.1685			1.04404
	0.73816	0.662246		0.370494		0.836363			1.06898
	0.602553	1.46767		0.415932		1.30855			0.856152
	0.853652	0.701392		0.351271		1.02754			1.095
	0.653378	0.687767		0.470108		0.900089			1.08405
	0.50739	0.524909		0.369096		1.0108			0.753686
		0.694255		0.338338		0.941493			0.842693
		0.910101		0.455778		0.948694			1.16642
		0.977796		0.38133		0.849504			0.807521
		0.594767		0.398107		1.00882			1.06772
		0.843055		0.367349		1.15085			1.03847
		0.976715		0.367349		0.929072			1.06162
		0.745513		0.341484		1.1766			1.01748
		0.673708		0.352669		0.719531			1.05642
		0.892799		0.311075		1.03258			0.968846
		0.585683		0.295696		0.750674			1.04009
		0.665057		0.332047		0.763276			0.977818
		0.841108		0.394961		1.0333			1.26799
		0.919401		0.485138		0.70855			0.951619
		0.872036		0.375737		1.20594			1.12909
		0.926971		0.419777		1.42484			0.784013
		0.734915		0.291502		1.02358			0.994148
		0.939083		0.298143		0.60216			0.752251
		0.763464		0.448788		0.885868			0.832644
		0.708097		0.354766					1.00025
		0.704204		0.342533					0.738254
		0.754164		0.449137					1.08872
		0.702906		0.545605					1.18526
		0.615097		0.433758					0.958079
		0.697715		0.447389					0.585184
		0.525125		0.440049					0.70685
		0.655757		0.42467
		0.660299		0.533023
		0.559513		0.364553
		0.705501		0.448788
		0.620288		0.326105
		0.481869		0.364553
		0.800232		0.59349
		0.753299		0.458225
		0.652513		0.530226
		0.678034		0.38098
		0.755894		0.913653
		0.661813		0.451584
		0.796771		0.517644
		0.600174		0.399854
		0.545455		0.95245
		0.695985
		0.65792
		0.595632
		0.492034
		0.573788
		0.552376
		0.55389
		0.606662
		0.703771
		0.849327
		0.753299
		0.694255
		0.873983
		0.73578
		0.736862
		0.904694
		0.660948
		1.01197
		0.757408
		0.813425
		0.628939
		0.718478
		0.740755
		0.987313
		0.778387
		0.784876
		0.94038
		0.614881
		0.720208
		0.755462
		0.695553
		0.619855
		0.589792
		0.64516

## Sheet: Supplementary Fig. 4
	Supplementary Fig. 4b
	GTF2H1 levels								BRM levels								BRG1 levels
	U2OS	MRC5	SW13	A2780	Panc-1	C33A	Hs 587T	Hs 700T	U2OS	MRC5	SW13	A2780	Panc-1	C33A	Hs 587T	Hs 700T	U2OS	MRC5	SW13	A2780	Panc-1	C33A	Hs 587T	Hs 700T
	0.757961	1.28029	1.13684	1.33427	1.79328	1.04217	0.967018	1.68865	0.574191	1.11807	0.213676	0.221378	0.212185	0.0737926	1.07832	0.556783	1.504	1.22497	1.72638e-05	1.26344	0.00528461	0.323418	1.19855	0.00718707
	0.758791	0.829584	0.801765	0.634437	1.27489	1.47648	0.85512	1.84207	0.476795	0.386604	0.0785134	0.145598	0.318774	0.120752	0.686743	1.80444	1.58073	0.828416	0	1.29304	0.00317077	0.207579	0.999848	0.00380492
	0.678864	1.19497	1.09636	1.53336	1.19434	1.38575	0.787026	1.76941	0.519778	1.72431	0.068575	0.183612	0.0988871	0.0936694	0.848242	0.993618	1.20891	0.641763	1.74033e-05	1.11991	0.00613015	0.219417	0.837716	0.000634153
	0.834359	1.35856	0.842871	1.20369	1.21012	1.47606	0.874219	1.36271	0.510585	1.33597	0.0904394	0.0951602	0.248957	0.0678296	0.78414	1.8829	1.60652	1.16938	0	1.22392	0.00211384	0.341597	0.933685	0.00126831
	0.940237	0.869859	0.8109	0.844947	1.37787	1.41129	1.10902	2.0204	0.641524	0.507604	0.0785134	0.120255	0.178394	0.093421	1.11658	1.259	1.22793	1.07489	2.05952e-05	1.01443	0.000211384	0.521485	0.565876	0.00147969
	1.23379	1.09428	0.784119	2.26911	2.07251	1.00044	0.982381	1.77294	0.534934	0.97446	0.0889487	0.159511	0.272809	0.130938	0.990859	1.27555	1.21905	1.11653	0	0.915083	0.0040163	0.648105	1.2664	0.000845538
	0.658727	0.994422	0.869029	1.83563	1.79826	1.34735	1.11774	2.01209	0.451452	1.63561	0.104105	0.118764	0.391076	0.120255	0.581148	1.58749	1.46701	1.13556	0	0.884221	0.0124717	0.33737	1.27803	0.000422769
	0.922591	0.957261	0.924459	1.66041	1.89667	0.901	0.978644	1.89293	0.452943	1.24404	0.096154	0.163735	0.242497	0.113546	1.01943	1.5556	1.52789	0.892888	1.00323e-05	0.908953	0	0.388313	1.11125	0.00380492
	0.834774	1.28714	0.733256	1.16134	1.44492	1.43973	1.18874	0.993799	0.385113	1.10515	0.080998	0.115534	0.406481	0.112552	0.853709	0.680469	0.959262	1.05143	0	1.00704	0.000845538	0.536705	1.04318	0.00105692
	1.27053	1.00127	0.719762	2.20662	1.94815	0.978851	0.847023	0.918646	0.650965	1.98793	0.107583	0.130442	0.118019	0.103608	0.434557	1.26674	1.38182	0.972791	1.69108e-05	0.802838	0.00190246	0.53586	0.838139	0.0236751
	1.44139	0.912211	0.457559	0.987986	1.42956	1.23337	1.38659	1.14784	0.484249	1.40181	0.104353	0.148579	0.234546	0.127212	1.46343	0.375859	1.04022	1.26894	9.80401e-06	0.788041	0.000211384	0.305028	1.46468	0.00972368
	0.979889	0.861763	0.701078	1.63696	1.33095	1.12417	0.968264	1.57114	0.708608	1.6868	0.0946633	0.118515	0.268337	0.0767741	0.587856	1.13878	1.32644	1.11209	7.10463e-06	1.02986	0.000634153	0.545372	1.13661	0.010992
	1.34859	1.40818	1.48603	0.46607	1.14556	1.99424	1.15428	1.57343	0.438283	0.899674	0.0683265	0.133671	0.17914	0.0489466	1.03061	1.16347	1.16388	1.00746	1.81283e-05	0.879148	0.00422769	0.43968	1.46954	0.00126831
	0.76066	1.14078	1.06355	1.19268	1.256	1.00231	1.27178	1.649	0.839298	1.21696	0.108577	0.105844	0.115534	0.0643511	0.640281	0.694612	1.27317	0.90388	1.01486e-05	1.08757	0.000422769	0.34202	1.49872	0.00591876
	0.936708	1.24666	0.91657	1.20286	1.40859	0.856158	1.1439	1.65938	0.160754	0.998064	0.0581396	0.100875	0.130193	0.0678296	1.05099	0.76506	0.717227	1.07362	0	1.02627	0.000211384	0.32363	1.14507	0.000845538
	0.970755	0.9365	1.06937	1.33448	1.39966	1.07912	0.572363	1.57177	0.589099	1.29199	0.0631088	0.112552	0.236782	0.0817433	0.36623	1.08568	1.30974	0.870692	0	0.880627	0.0067643	0.475404	1.56742	0.00105692
	0.743636	0.75983	0.992761	0.801143	1.63633	0.9911	0.917401	1.42437	0.460396	0.754325	0.083731	0.0956571	0.309084	0.110068	0.830602	0.63844	1.10279	0.644088	0	1.00534	0.00253661	0.317499	1.03409	0.000211384
	0.953109	0.842041	0.979059	1.43454	1.1659	1.14286	0.899339	1.6382	0.139883	1.6868	0.0819918	0.0469589	0.106589	0.0802526	1.10242	1.00749	0.841944	0.843424	0	0.932417	0.00105692	0.300377	1.582	0.000211384
	0.91574	1.0621	1.12438	0.852836	1.60872	0.996705	0.721008	1.88338	0.204731	1.07956	0.0954086	0.100378	0.203489	0.0852218	0.509591	0.46899	0.924807	0.983149	7.13634e-06	0.773456	0.0107806	0.41537	1.08567	0.000211384
	1.28652	0.682393	1.03864	1.35918	1.74304	1.19268	0.00373687	0.801973	0.432072	1.2264	0.103856	0.0941663	0.279766	0.062115	0.748362	0.649647	0.971946	1.24632	0	1.06897	0.000211384	0.443696	0.746187	0.0126831
	0.83	1.34154	0.940652	1.24438	1.52589	1.24666	0.0188919	1.47004	0.37592	0.607485	0.0906879	0.157524	0.213179	0.086961	0.776934	0.592541	1.48244	1.14126	0	1.01253	0.00105692	0.371191	1.04276	0.000211384
	1.27593	1.17607	0.934217	1.13871	1.64588	0.837889	0.0838719	1.28527	1.47685	1.3392	0.093421	0.14361	0.161002	0.0782649	0.971479	0.659254	1.33637	1.18227	8.56952e-06	1.14655	0.000211384	0.504152	1.26429	0.00697569
	1.41274	0.713119	1.2778	0.963281	1.31517	1.16237	0.412093	1.13725	0.930483	1.06316	0.0643511	0.0862156	0.22585	0.0968994	1.66667	0.509017	1.14845	1.37823	0	1.06495	0.00211384	0.558266	1.089	0.00190246
	0.763774	0.929027	0.85076	0.682186	1.21178	1.03075	0.284002	2.09119	0.489715	1.04602	0.0767741	0.139386	0.195041	0.0839795	0.602267	0.868331	1.24548	0.696934	0	0.975962	0.00169108	0.371614	1.42988	0.000211384
	1.50969	0.866953	0.907643	1.91514	1.54665	0.820242	0.541638	1.51904	0.453688	0.900916	0.0765257	0.0829856	0.245478	0.0787618	1.02366	1.12371	1.13471	1.12689	6.39015e-06	0.864985	0.00105692	0.273954	1.16795	0.00126831
	1.1767	0.858441	1.14971	1.41544	1.49724	1.07124	0.297081	0.973454	0.808489	0.936943	0.0633573	0.220384	0.472074	0.14038	0.937688	0.608019	1.57545	0.652755	0	1.16071	0.002748	0.218783	0.822017	0.000634153
	1.21656	0.994422	0.727236	2.02248	1.54955	1.25185	0.495135	1.14846	0.6696	0.855696	0.0429836	0.163238	0.0968994	0.0981417	0.792339	1.06113	0.999637	1.20933	0	0.914026	0.000634153	0.451094	1.05279	0
	1.21407	1.00044	0.692358	1.44388	1.08265	1.20618	1.14576	1.10943	0.495181	0.916569	0.0755318	0.172431	0.218148	0.0842279	1.24677	0.998955	0.974271	1.08546	0	0.874497	0.0124717	0.316442	0.748408	0.00190246
	1.11193	1.08099	1.10736	1.67225	1.26804	1.26161	1.06874	1.42894	0.370951	1.15683	0.0524251	0.14038	0.117273	0.111062	0.70662	0.872734	1.31037	0.927343	7.29488e-06	0.968986	0.00147969	0.229141	0.806731	0.00697569
	1.20182	0.793461	1.01186	1.69135	1.10424	0.846608	1.30188	1.12874	0.348092	0.755815	0.0506858	0.16299	0.289953	0.0568973	0.994585	0.665525	1.42177	0.924595	1.68495e-05	0.576657	0.0141628	0.252816	0.995948	0.0162766
	0.765642	1.01103	1.17794	1.60893	1.46506	1.01601	1.13725	1.1439	0.271318	0.875076	0.0730472	0.0996325	0.226347	0.0427351	1.008	0.796949	1.38541	1.17361	0	1.01443	0.0722935	0.3955	0.865648	0.00190246
	0.957261	0.787441	1.10134	1.91411	1.98656	0.967433	1.5863	1.03947	0.562017	0.756561	0.0695688	0.14684	0.113049	0.137647	1.35684	1.04432	1.39641	1.15733	1.59003e-05	1.15796	0.00253661	0.276914	1.30819	0.00486184
	0.953731	0.870897	1.04466	1.42541	1.38721	0.425172	0.898094	1.46111	0.427103	0.74538	0.074538	0.0752834	0.171189	0.107335	1.15211	1.1129	0.985897	1.22624	0	0.535437	0.0105692	0.353012	0.473413	0.00591876
	0.7399	1.01207	1.15158	1.56595	1.56762	1.11151	1.0922	1.21303	0.537667	1.13198	0.0645996	0.125721	0.234298	0.0735442	0.573943	1.22218	1.17403	1.14232	8.96059e-06	1.04424	0.00190246	0.251547	0.710713	0
	1.08286	0.899962	0.73118	1.20908	1.24334	0.812146	0.799274	1.26431	0.57593	0.905388	0.0690719	0.110813	0.18883	0.0452197	0.780164	1.18775	1.12837	0.985686	0	1.2254	0.019236	0.321727	0.795452	0.00634153
	0.983003	0.882108	0.818997	0.767718	1.24438	0.905152	0.921553	1.25517	0.808489	0.60177	0.0650965	0.151809	0.178394	0.0971479	0.381635	0.755854	0.983572	0.878725	0	0.476038	0.00570738	0.241612	0.930204	0.00232523
	0.817751	0.738031	1.0758	1.35897	1.48582	0.632153	1.11774	1.01622	1.55784	1.29025	0.083731	0.145598	0.181127	0.125472	0.339645	0.877938	1.11801	1.28374	0	1.05291	0.000211384	0.133172	0.965525	0.00465046
	1.37122	0.836435	0.740522	1.3214	1.55474	0.504477	0.962036	0.778514	0.791594	0.9357	0.0395051	0.134168	0.323743	0.0705626	0.515555	0.851787	0.968986	0.889717	0	0.90853	0.000422769	0.146912	0.719617	0.000211384
	0.842663	1.02494	0.468977	1.49454	0.871936	0.936293	1.11587	0.863216	0.239267	0.655189	0.134417	0.0939179	0.297158	0.0978932	0.754822	0.913429	1.12879	0.854204	1.37928e-05	0.817635	0.00317077	0.398037	0.942225	0.00105692
	1.103	1.05214	0.708967	1.53232	1.2286	0.568627	0.949787	1.84477	0.207713	0.719292	0.102862	0.123236	0.152306	0.0655934	0.628604	1.33372	0.997734	1.09814	0	0.968775	0.00211384	0.354914	0.985559	0.000211384
	1.26991	1.04238	0.732841	1.53212	1.2832	1.04196	1.03034	1.01788	0.319023	1.45697	0.110316	0.106341	0.141125	0.143858	0.79383	1.06553	1.02204	0.738789	0	0.75126	0.000634153	0.343711	1.05561	0.0040163
	0.877748	0.798029	0.653536	1.55703	1.59398	1.65689	0.83519	0.863009	0.486485	0.654195	0.0891971	0.0954086	0.143858	0.0631088	1.63934	1.12037	0.806854	0.973214	0	0.890563	0.0112034	0.328069	1.13204	0.00380492
	1.48229	0.921138	0.829792	1.03428	1.27905	0.928404	0.533957	1.43516	0.615187	0.718795	0.171437	0.080998	0.460893	0.0916817	0.427103	0.975072	1.37865	0.956092	0	0.960531	0.0124717	0.362524	0.966415	0.000634153
	1.03449	0.873596	1.00771	1.46589	1.30417	0.909927	0.453614	1.103	0.459899	1.2833	0.111062	0.0829856	0.389585	0.137398	1.11211	1.29342	1.45348	1.06517	5.69681e-06	1.02944	0.00528461	0.357451	0.880934	0.00126831
	1.16258	1.09739	0.899132	1.32763	1.25081	0.934217	1.20535	0.929857	0.580403	0.853212	0.118515	0.1774	0.209949	0.0899425	0.919551	1.17201	1.15522	1.0026	0	0.960531	0.00760984	0.34054	0.999361	0.00169108
	0.849514	1.01207	0.869237	1.30562	1.82338	1.18355	1.02535	1.12833	0.470583	0.900419	0.102117	0.144604	0.240012	0.111807	0.704384	1.23138	0.96201	1.14972	0	0.398671	0.00253661	0.336524	1.33283	0.00443907
	0.672636	0.849099	0.825225	0.894357	1.13476	0.846608	0.789102	0.987156	0.793333	1.11981	0.0554066	0.218645	0.287717	0.0814949	0.754076	1.24472	1.06834	0.889928	1.39894e-05	0.769439	0.00232523	0.408817	1.02696	0.00359354
	0.722461	1.17172	0.753186	1.20431	1.22341	0.937123	1.17898	0.953939	0.767493	0.813458	0.0616181	0.155536	0.355546	0.0795072	0.775444	1.42818	1.24611	0.865408	7.08772e-06	1.12266	0.00211384	0.294881	0.763842	0.00591876
	0.650215	0.647308	0.967848	1.29088	1.3187	1.35358	1.91597	1.11504	0.822154	0.394058	0.132429	0.176655	0.205228	0.140628	0.605	1.10476	0.912758	1.19284	0	0.909164	0.00972368	0.306507	1.55262	0.00824399
	0.637136	0.713534	1.30147	1.84622	1.47316	1.44077	0.850137	1.41108	0.560029	1.13993	0.0638542	0.173177	0.22908	0.0740411	0.82936	0.965865	1.21948	1.20616	0	0.00528461	0.0126831	0.66417	1.21588	0.000845538
	0.878786	0.647516	1.20161	1.51219	1.97431	1.1767	0.690697	1.39697	0.405487	0.988622	0.0775195	0.162244	0.358776	0.0849733	0.590341	1.43379	1.21166	0.818903	1.04593e-05	0.00317077	0.0192927	0.220897	0.911357	0.00570738
	1.05857	0.62468	1.23773	1.34029	0.872558	1.07559	1.17234	1.36832	0.488721	0.888245	0.099384	0.180134	0.24846	0.0765257	0.352068	0.897151	0.922059	1.07827	0	0.00613015	0.0225576	0.262751	0.918183	0.00232523
	0.691943	0.679487	1.33261	1.84518	0.995252	1.6656	1.09137	2.14621	0.50015	1.26789	0.116031	0.165226	0.168704	0.0909364	0.386355	0.821766	1.05058	1.18756	0	0.00211384	0.0146921	0.400151	0.870249	0.000845538
	0.744674	0.637343	1.4389	1.40568	0.96079	1.45613	0.932971	1.30687	0.608727	1.48877	0.107583	0.148579	0.28076	0.0514312	0.378405	0.627099	0.982515	0.443696	0	0.000211384	0.0237448	0.495485	0.929759	0.00486184
	1.02494	0.905567	1.0866	1.43309	1.47731	1.36292	0.645855	1.03158	0.847746	0.533195	0.0767741	0.129448	0.261131	0.115285	0.437538	0.759723	1.10216	1.05713	0	0.0040163	0.0232996	0.0940661	1.01257	0.000211384
	0.758999	0.857611	1.19497	1.36977	1.83501	1.32866	1.17192	1.11608	0.665873	0.974709	0.109322	0.0919302	0.1533	0.0613696	1.19708	0.526896	1.12795	1.35751	7.04544e-06	0.0124717	0.0155826	0.477729	0.667972	0
	1.11919	0.933179	1.22258	1.4335	1.1686	1.12916	1.01664	1.06044	0.710099	0.621399	0.065345	0.158269	0.252435	0.0790103	1.13745	0.321688	1.12013	0.873863	9.78076e-06	0	0.0158794	0.300589	0.737871	0.000422769
	0.799897	0.69568	0.771663	0.707721	2.03099	0.909512	0.92093	0.887713	0.482012	0.782401	0.0554066	0.136901	0.363249	0.0725503	1.1054	0.594676	1.13809	1.07066	0	0.000845538	0.0200347	0.495485	1.52175	0.0139514
	0.872558	0.757961	0.784327	1.1958	1.15801	0.929857	1.22486	0.796368	1.04577	1.21547	0.0700657	0.16945	0.240261	0.0854702	1.71437	0.89982	0.896059	1.09518	0	0.00190246	0.0249321	0.520006	1.44161	0.00507323
	0.733464	1.05193	1.0374	1.01373	1.69135	1.41503	0.906605	1.12853	0.586614	0.914581	0.151809	0.151312	0.131187	0.0695688	0.675811	0.893682	1.09413	0.70243	0	0.000211384	0.0311651	0.428476	1.44829	0.0405858
	1.00023	0.79533	0.702531	1.2751	1.56388	1.26389	1.2832	0.986118	0.543879	0.734696	0.0834826	0.174916	0.171189	0.0700657	0.482509	0.668194	1.04804	0.83666	1.60145e-05	0.000634153	0.0290874	0.424883	1.23562	0.00359354
	0.928196	0.949579	0.65063	1.41337	2.01251	1.21967	1.62305	1.85141	0.857187	0.55978	0.103856	0.176407	0.192308	0.090191	0.856193	1.43739	1.11569	0.990547	1.93818e-05	0.00422769	0.0195895	0.465046	1.16083	0.00126831
	0.707929	0.947088	0.894357	1.08203	1.589	1.44118	1.05442	1.17213	0.359025	0.456421	0.0742895	0.102366	0.131435	0.083731	0.604255	0.999088	1.23596	0.780643	0	0.000422769	0.0373981	0.490835	1.01732	0.000634153
	0.643571	0.924874	0.838096	1.22175	1.38056	0.982796	1.23337	1.61536	0.698421	0.789854	0.0792587	0.159263	0.173674	0.10485	0.359025	1.18815	1.80713	0.986954	0	0.000211384	0.0203315	0.481322	0.818307	0.000634153
	0.818166	0.898924	1.20203	1.28777	1.3434	0.916778	0.950617	0.813391	0.501392	0.757058	0.068078	0.146094	0.190072	0.120255	0.275294	1.30316	1.17847	0.572429	7.10252e-06	0.0067643	0.0175118	0.221319	0.924268	0.00126831
	0.842871	0.942521	0.858856	1.6081	1.22133	1.01435	1.36873	1.93383	0.256411	0.309581	0.0956571	0.157524	0.370454	0.0735442	0.959461	0.674865	1.23512	0.799879	8.51245e-06	0.00253661	0.0295326	0.230832	1.2334	0.00105692
	0.71125	0.767511	1.18272	1.25289	1.50969	0.930272	1.02369	1.94712	0.45493	1.70593	0.28722	0.0976448	0.217154	0.0663388	0.941849	1.88543	1.0157	0.867099	0	0.00105692	0.0132081	0.300377	1.00144	0.0112788
	0.679902	0.652083	0.815675	1.23586	2.49872	1.04944	1.08265	1.6382	0.736684	1.13571	0.0946633	0.119509	0.169201	0.0665873	1.14132	1.3033	1.30466	0.903457	0	0.0107806	0.0574328	0.438623	0.717836	0.0106852
	0.957261	0.803426	0.755262	0.802181	1.77086	1.08743	0.588556	1.87757	0.713577	0.746622	0.0988871	0.149076	0.53568	0.0554066	0.74091	0.771598	1.37104	1.35984	0	0.000211384	0.0175118	0.231255	0.805247	0.0129113
	0.697341	0.925705	0.816505	1.15698	1.23254	0.65063	1.07622	1.51758	0.838801	0.431078	0.103608	0.203489	0.431824	0.0293183	0.578132	0.833908	1.30805	1.03134	2.00244e-05	0.00105692	0.028197	0.43059	0.91195	0.0106852
	0.699002	0.996083	1.21635	1.43579	1.58464	0.936915	1.35877	1.05566	0.565992	1.24951	0.0966509	0.154542	0.412692	0.0514312	0.627365	0.427494	1.11315	0.873863	7.64577e-06	0.000211384	0.0468961	0.307142	0.950091	0.00786548
	0.521293	0.654159	0.889582	1.07809	1.54561	1.10217	1.24396	1.0021	1.11832	0.954335	0.100626	0.157524	0.244236	0.0718049	0.703818	1.47261	1.00809	1.0026	0	0.00211384	0.028197	0.375419	0.948013	0.0146921
	0.502401	0.833529	0.849099	1.39074	2.05839	0.771248	0.928196	1.3924	0.211191	0.854702	0.0857187	0.236037	0.301879	0.068078	0.835642	1.24219	1.30424	1.09138	1.43171e-05	0.00169108	0.017957	0.151351	1.08796	0.00742026
	1.51924	0.99193	0.69049	1.05566	1.56679	0.944804	1.17483	1.27261	0.739914	1.04403	0.074538	0.161002	0.1533	0.0568973	1.01203	1.03138	1.08102	1.00788	0	0.00105692	0.0290874	0.340118	0.904085	0.00860751
	1.21926	0.840795	0.782043	1.12521	1.79058	1.26887	1.12853	1.05006	0.597298	0.800538	0.0847249	0.18386	0.370702	0.0775195	1.27088	0.501012	1.47948	1.15183	8.99229e-06	0.002748	0.0415535	0.479631	0.856447	0.0151373
	0.91657	0.712081	0.733256	1.05899	1.33987	0.732218	1.67246	2.52591	0.845013	0.914084	0.111559	0.125721	0.299891	0.0390082	0.662323	0.54224	1.20531	0.826936	0	0.000634153	0.0215188	0.380492	1.07208	0.0118724
	1.0785	0.755885	0.957468	1.2587	1.93487	1.1358	1.62201	1.29005	0.742647	1.05024	0.0424867	0.232062	0.488224	0.0844764	1.1105	1.21083	1.24949	1.11294	0.00875591	0.0124717	0.0201831	0.454477	0.895181	0.00786548
	1.38991	0.828962	0.263657	1.11213	1.41316	1.5562	1.15718	2.29361	0.565247	0.391076	0.0926756	0.0852218	0.33244	0.0641027	1.11237	0.59054	0.993507	1.06369	0.00756867	0.00147969	0.0200347	0.239287	1.06288	0.00771707
	0.980512	0.735955	0.899339	0.982381	1.27552	1.17338	1.51156	1.41773	0.853709	0.940918	0.0551046	0.127708	0.393561	0.0688234	1.12918	0.486602	0.960531	1.27888	0.00816229	0.0141628	0.0369529	0.385565	0.826469	0.005491
	0.788271	0.614299	0.94169	1.11317	1.53544	0.984042	1.17296	0.981343	0.725503	1.34069	0.0531032	0.135162	0.237528	0.0626119	1.03511	0.244702	1.00492	1.12224	0.00712345	0.0722935	0.0356173	0.401842	0.694982	0.00341332
	1.01726	1.11504	0.788064	1.18459	1.32472	1.06833	1.12293	1.38409	0.598292	0.937191	0.0409615	0.164977	0.315544	0.0571458	0.432965	1.25019	0.892676	0.986742	0.005491	0.00253661	0.0182538	0.439257	0.613359	0.00252289
	1.00563	0.949994	0.857611	1.19081	1.61578	0.888129	0.779759	1.10528	1.12503	1.00775	0.0540372	0.159263	0.280014	0.0434805	1.15413	0.380529	1.18122	0.806009	0.00756867	0.0105692	0.0201831	0.294247	0.749892	0.00237448
	0.85076	1.02722	0.778721	0.419775	1.81591	1.18355	0.981758	2.28364	0.794327	1.11409	0.0434966	0.165474	0.306848	0.0586366	0.625364	0.534902	1.05058	0.878302	0.00638143	0.00190246	0.0382886	0.14818	0.910615	0.00252289
	1.02162	0.873181	0.799689	0.793461	1.49828	1.47752	1.4798	1.15843	0.531704	0.717801	0.0820565	0.186593	0.140131	0.0683265	0.854188	0.590673	1.15648	1.06009	0.00623302	0.019236	0.0198863	0.386411	0.738465	0.00163246
	1.34984	1.0403	0.897471	0.802388	1.48416	1.34154	1.30292	1.13601	0.557544	0.429587	0.0880607	0.18386	0.157027	0.0385113	0.66299	0.357046	1.42748	0.805586	0.00504578	0.00570738	0.0405146	0.410086	0.98081	0.00207767
	0.773531	1.00418	0.684469	1.1609	1.20514	1.29296	0.966188	1.043	0.544127	0.442259	0.0559052	0.115413	0.238522	0.114043	1.01697		1.5114	1.04715	0.00445216	0.000211384	0.0185507	0.194474	1.23236	0.00371013
	0.889167	0.927366	0.652498	1.02521	1.50845	1.61059	1.10071	1.04923	0.784885	0.410953	0.0700482	0.211612	0.344863	0.0854702	0.499811		0.947848	1.09048	0.00385854	0.000422769	0.0314619	0.269727	0.690678	0.00252289
	1.31185	0.882731	0.539562	1.71881	1.07144	1.62325	0.738862	1.96165	1.25224	1.26566	0.0412284	0.133025	0.249205	0.13715	0.56679		1.21694	1.38032	0.00460056	0.00317077	0.0106852	0.265287	1.1169	0.0028197
	0.767718	1.07601	0.582121	0.939144	1.36582	0.5215	0.856988	1.08431	0.543879	0.370702	0.0400276	0.210145	0.251193	0.0852218	0.774267		1.23131	1.02325	0.00697505	0.00211384	0.0133565	0.207579	1.11037	0.00460056
	0.68613	0.812768	0.563436	1.02988	1.34257	0.904322	0.879824	1.29462	0.454185	1.08975	0.0764527	0.165848	0.30163	0.116279	0.752385		1.38034	0.902007	0.00460056	0.000634153	0.0280486	0.275434	1.13753	0.00163246
	0.599767	0.877333	0.787233	0.708036	1.4989	1.07414	0.996705	1.47212	0.637051	1.51163	0.105139	0.181191	0.138392	0.0872095	0.945051		1.20066	0.939554	0.00489737	0.0112034	0.0216672	0.267401	1.13753	0.00222608
	0.577761	0.698171	1.03096	1.43559	1.28756	0.852006	1.29877	1.06085	0.436793	0.213179	0.0961996	0.173453	0.170692	0.154542	0.536236		1.11019	1.26901	0.00786548	0.0124717	0.0252289	0.194896	0.759093	0.00237448
	0.849514	0.783081	0.55015	0.774027	1.22216	1.42188	1.05027	1.19663	0.227092	1.2659	0.0528364	0.178123	0.219887	0.135162	0.611354		1.19622	0.957511	0.00712345	0.00528461	0.0268614	0.307987	0.727483	0.0148405
	1.66415	0.752979	0.608902	0.984376	2.42855	1.41773	0.953524	1.20223	0.59208	1.39833	0.0433632	0.128622	0.137398	0.107086	0.838444		1.04424	1.10918	0.00682664	0.00760984	0.0209251	0.304816	1.08796	0.00697505
	1.50388	0.945427	0.985287	0.888275	1.54416	1.32472	1.0266	1.11587	0.245975	1.14118	0.030421	0.213214	0.264858	0.11454	1.30637		1.22962	1.02281	0.00682664	0.00253661	0.0284938	0.444964	1.08098	0.00860751
	0.678034	0.684054	0.898716	1.40136	1.84684	0.846815	1.12002	1.09096	0.329827	1.43188	0.26138	0.200538	0.215663	0.0780164	0.514221		1.21292	1.29395	0.00801388	0.00232523	0.0140985	0.110977	0.702996	0.0056394
	2.07272	0.678241	0.946465	1.06205	1.50886	0.92176	0.972623	1.83895	0.368654	1.56853	0.0569726	0.190131	0.161499	0.112055	1.09155		0.696934	1.12729	0.00786548	0.00211384	0.0474897	0.380703	0.711306	0.010982
	1.11193	0.657896	1.04009	0.948768	1.56575	1.05151	1.3787	1.72726	0.444573	0.863647	0.0965999	0.174654	0.259392	0.0730472	0.860726		0.904725	1.09879	0.00593621	0.00972368	0.0244869	0.468851	1.09004	0.00712345
	0.919684	0.578591	0.888336	1.13409	1.18521	1.10757	0.960375	1.75051	0.494874	1.34144	0.0745847	0.215482	0.138392	0.109571	1.13185		0.616608	1.22479	0.00578781	0.0126831	0.0350236	0.338004	0.998768	0.00742026
	1.07435	0.576931	1.16134	1.25783	1.2504	1.06314	0.720385	1.92199	0.464186	1.23112	0.116881	0.186262	0.234795	0.0611212	0.978541		0.692284	1.0979	0.00905272	0.735348	0.0280486	0.431858	1.26619	0.00875591
	1.66643	0.563644	1.01082	0.790663	0.832698	1.01726	0.879409	1.83605	0.204007	1.85451	0.0664458	0.181325	0.181873	0.0638542	0.829238		1.04318	0.858228	0.00623302	0.959737	0.0313135	0.289174	1.20179	0.00742026
	1.19248	1.07393	0.947296	0.980939	1.19102	1.17255	0.913456	1.8348	0.48847	1.50865	0.115013	0.180658	0.0891971	0.0842279	0.807756		0.732024	0.634136	0.00608462	1.11096	0.0246353	0.278816	0.976507	0.00905272
	0.924874	1.50326	0.855742	1.22332	1.52402	1.1877	1.13684	1.17213	0.434833	1.10043	0.0632436	0.153439	0.299394	0.0665873	1.15626		1.22939	1.48821	0.00786548	1.21381	0.0133565	0.381549	1.08662	0.00934953
	0.709174	0.942521	0.949994	0.705148	1.30001	1.17441	1.29088	2.05175	0.372657	1.11285	0.0683137	0.0288198	0.233552	0.0852218	1.46754		1.37305	1.07282	0.00712345	0.931837	0.0360625	0.435029	0.833444	0.00697505
	0.742806	0.959752	0.729312	0.95303	0.698794	1.32368	0.969924	1.86262	0.497676	1.24826	0.13516	0.171185	0.281008	0.0559035	0.537303		1.24646	1.18145	0.00697505	1.10458	0.0170666	0.318556	0.967306	0.00430375
	0.867161	1.48665	1.06584	0.930895	1.44554	0.788894	1.04092	1.28195	0.511285	0.789109	0.111543	0.201872	0.230074	0.104353	1.07928		1.15548	1.10621	0.0123176	0.633839	0.0244869	0.383874	0.925752	0.0108336
	1.67308	0.986533	0.968264	0.839469	1.69218	0.686338	1.16237	1.91722	0.339567	1.24993	0.117281	0.213614	0.254672	0.10808	0.482866		1.26723	0.826172	0.00652983	0.690827	0.0387338	0.469485	0.776011	0.00979475
	1.40174	1.14867	0.565097	1.13712	1.45115	1.41025	1.02909	1.48042	0.465787	1.08355	0.161711	0.166915	0.146343	0.0849733	0.652983		1.20149	0.824985	0.00801388	0.686671	0.0330944	0.341597	0.759835	0.0191443
	1.10757	1.12957	0.789724	0.798912	1.36998	1.10715	1.13352	1.07601	0.118215	1.34146	0.0745847	0.209211	0.234546	0.104602	0.961329		1.15964	1.36073	0.00623302	0.584717	0.0308683	0.298263	1.10414	0.00727186
	2.30295	0.684885	0.845777	0.918934	1.26887	0.884184	0.921345	0.917816	0.212013	0.829772	0.121417	0.185328	0.1856	0.0787618	0.742778		1.05338	1.48554	0.005491	0.846058	0.0151373	0.440314	1.13218	0.0139501
	1.39074	0.935255	0.977813	1.15513	1.50533	0.730557	0.684389	1.39302	0.263515	0.670462	0.102471	0.221219	0.308587	0.0723019	0.545175		1.07742	1.00292	0.0084591	0.458424	0.0237448	0.439257	1.08336	0.015731
	1.34714	0.977191	0.65582	0.991937	1.54291	1.28943	0.561479	0.906605	0.115279	1.2075	0.0978007	0.157975	0.208458	0.0596304	0.996286		0.934953	1.05665	0.00712345	0.742472	0.0155826	0.657828	1.00055	0.0120208
	1.17545	0.96598	0.479149	1.01008	1.35544	1.44243	0.701986	1.24853	0.807089	0.935578	0.117147	0.160511	0.265355	0.0973963	1.53306		1.10547	1.18873	0.00504578	0.907943	0.0204799	0.320036	0.7073	0.00860751
	1.24147	0.993176	0.632153	0.694012	1.19185	0.856365	0.778564	2.41464	0.287665	0.601214	0.125019	0.159577	0.283244	0.0447228	0.259645		1.34455	1.2049	0.00667824	0.851253	0.0241901	0.291499	0.940593	0.00519418
	1.10445	0.9556	0.639419	0.841394	1.71937	1.38409	0.742544	1.37122	0.527964	0.706353	0.0675132	0.206676	0.213676	0.086961	0.970802		1.21514	1.21781	0.00593621	1.12239	0.0322039	0.349418	1.1537	0.0084591
	1.36458	1.28963	0.5215	0.529583	1.32036	0.794499	0.693325	1.671	0.427361	0.639774	0.0964664	0.180391	0.127957	0.0581396	0.816963		1.2282	1.29424	0.00519418	0.63651	0.0201831	0.260003	1.62385	0.00534259
	1.14473	1.72622	0.457974	0.752992	1.3023	1.76422	0.451081	1.66457	0.577198	0.738776	0.0961996	0.175988	0.152803	0.0959056	0.733438		0.988528	1.26694	0.00712345	0.71101	0.0411083	0.432915	1.27168	0.0114272
	1.00916	0.832076	1.46381	0.81046	1.95708	0.906605	0.400899	1.92594	0.307679	1.30343	0.0472325	0.149169	0.238273	0.0735442	0.549979		0.889393	1.19377	0.00638143	0.844278	0.0175118	0.49781	1.08885	0.00519418
	1.52257	0.829377	0.688414	0.747906	1.16611	1.1794	0.760966	1.97826	0.489671	0.462986	0.0970001	0.159577	0.102614	0.117025	1.48369		1.38091	1.03201	0.00489737	0.746479	0.0295326	0.338426	1.36637	0.00697505
	0.870067	0.774985	0.902661	1.01668	1.60083	1.31268	0.359655	2.18918	0.172252	0.682203	0.0751184	0.152105	0.276784	0.100875	0.712224		1.1163	0.987637	0.00742026	0.737129	0.0231512	0.440102	1.30775	0.00712345
	1.05027	0.923214	1.0675	0.84813	1.40444	1.24313	0.626921	1.51405	0.171051	1.18708	0.0763192	0.228157	0.265355	0.0390082	0.697681		1.27376	1.26308	0.00756867	0.727037	0.0252289	0.455745	1.06199	0.0084591
	1.69903	0.698171	1.05276	0.550343	1.75757	1.31517	0.579077	2.09057	0.348907	0.469123	0.124085	0.198804	0.150815	0.0807495	0.578799		1.28935	0.897852	0.00742026	0.205244	0.0264161	0.177352	0.930649	0.00623302
	1.0785	0.825432	0.682601	1.10192	1.24853	1.0266	0.747356	1.22424	0.317285	0.57066	0.0781872	0.259379	0.292934	0.224856	0.470057		1.05887	0.949052	0.00771707	0.906756	0.0390306	0.295093	0.90735	0.00341332
	1.10777	0.809239	0.747581	0.776914	1.32991	1.09262	0.609873	1.76048	0.564922	1.94401	0.175854	0.123685	0.2743	0.115782	1.2578		1.04952	0.88405	0.00652983	0.895477	0.0167698	0.379435	1.39011	0.0084591
	1.67246	0.879824	0.900792	0.638469	1.12936	1.58921	0.608361	1.8456	0.157709	0.844982	0.0907292	0.273388	0.302376	0.118515	1.16707		1.20579	1.28	0.00816229	0.68029	0.0237448	0.454477	0.874404	0.00875591
	1.46215	0.874012	1.17919	1.05229	0.837473	1.13082	0.698549	2.40426	0.587738	1.12851	0.0573728	0.222286	0.394803	0.111062	0.980542		0.891174	0.750189	0.00934953	0.755086	0.0148405	0.538185	0.851401	0.0100916
	1.11068	0.97117	0.773531	0.767566	1.25247	0.962243	0.776777	1.92262	0.357046	1.651	0.0472325	0.197469	0.187836	0.120006	1.10356		1.26738	0.861641	0.00979475	0.883902	0.0146921	0.437989	1.29276	0.0118724
	1.23047	0.888336	0.777268	0.720959	1.43247	0.829377	0.691813	1.53378	0.757588	1.34239	0.0481665	0.205608	0.187587	0.102614	0.659654		1.242	1.08692	0.0056394	0.658623	0.0170666	0.151967	0.78729	0.00771707
	1.41523	1.51426	0.918854	0.59475	1.15282	1.2531	0.483801	1.76567	0.356112	0.562788	0.0476328	0.185995	0.456421	0.092924	0.843114		0.932876	0.761022	0.00593621	0.432156	0.0252289	0.207471	0.804802	0.0105368
	1.14867	0.913249	1.0976	1.14922	1.15898	0.70004	0.777189	1.78228	0.331295	0.960929	0.190398	0.182392	0.626965	0.0631088	0.99642		0.988379	0.810441	0.00593621	0.331983	0.0136533	0.326195	0.694388	0.00786548
	1.91639	1.22756	0.727443	0.908898	0.864491	1.49018	0.350031	1.74096	0.286597	1.07247	0.0880607	0.171985	0.384798	0.17094	0.666859		0.958995	0.857782	0.00727186	0.52209	0.00890432	0.110414	1.02251	0.00712345
	1.31932	1.14846	0.691736	0.362679	1.09299	0.795122	0.434995	2.21098	0.541306	0.383598	0.074051	0.229758	0.451378	0.0849733	1.42511		1.15712	0.568095	0.00534259	0.624786	0.0160278	0.196489	0.880043	0.00608462
	0.92093	1.11629	0.796783	0.823933	1.16242	0.806333	0.866141	2.11278	0.257644	0.709022	0.144099	0.203607	0.121017	0.0812464	0.745847		1.01316	1.02266	0.010982	0.98927	0.0430375	0.278557	1.07089	0.00445216
	0.998366	1.11981	0.986325	0.981489	0.82902	0.867368	0.677652	1.46257	0.380529	2.0841	0.114479	0.270186	0.504881	0.111559	0.809224		1.11794	0.669308	0.015731	0.850659	0.0185507	0.327827	0.803169	0.00623302
	0.973869	1.33053	0.609732	0.885801	0.745293	1.20908	0.447781	1.50762	0.246436	2.01926	0.0880607	0.294736	0.331028	0.126963	0.520625		0.971016	0.848878	0.00638143	1.02236	0.0129113	0.239081	1.03483	0.00504578
	0.888544	0.761906	0.948956	1.04391	0.964028	1.08764	0.432795	1.90061	0.428562	1.08235	0.0933977	0.220418	0.277124	0.0904394	0.628566		0.789813	1.05961	0.0111304	0.894735	0.027455	0.190107	0.814448	0.00608462
	0.795537	1.41565	0.960582	0.920034	0.893775	0.903284	0.255443	1.83106	0.281794	1.96962	0.0732505	0.164914	0.154907	0.0611212	1.25553		0.75568	1.16068	0.00742026	0.615733	0.023448	0.121989	0.731341	0.00341332
	1.2859	1.15033	0.524822	1.17919	0.891712	1.17919	0.701849	1.47149	0.214281	0.751051	0.0955325	0.177856	0.192799	0.090191	0.954791		1.04655	1.19719	0.00742026	0.874107	0.0240417	0.241604	1.01153	0.00341332
	0.762944	1.16009	0.667031	1.85588	0.871502	0.963489	0.830258	1.93819	0.202806	1.19642	0.086593	0.140363	0.355979	0.0790103	0.565189		1.02949	1.12788	0.00816229	0.833147	0.0296811	0.391938	1.36563	0.00623302
	1.01082	0.922176	0.790762	1.38775	0.77004	1.36603	0.548006	1.78165	0.499811	1.57068	0.058974	0.194134	0.270853	0.0842279	0.764793		0.877669	1.16409	0.00593621	0.886128	0.0175118	0.168737	1.12135	0.00460056
	1.03345	1.46485	0.544337	2.3005	0.832595	1.12168	0.628846	2.16593	0.418955	1.44753	0.0844582	0.228291	0.226156	0.0723019	0.606951		0.80406	1.06228	0.00534259	0.868022	0.0244869	0.173634	0.825282	0.0140985
	1.07103	1.05338	0.887091	1.21452	0.923746	0.953731	0.586363	1.56118	0.283262	1.3596	0.0551046	0.223087	0.333697	0.0829856	0.659788		1.06822	1.12565	0.00801388	0.873068	0.0200347	0.265794	0.597331	0.00593621
	1.18127	0.366628	1.31683	0.935019	0.766878	0.984042	0.666653	1.28673	0.518224	0.665792	0.120616	0.202273	1.20416	0.103856	1.42138		1.20357	1.12862	0.00534259	0.759983	0.033688	0.26149	1.09627	0.0056394
	1.17047	1.27552	0.776853	1.23459	0.547456	0.755262	0.595437	2.77504	0.161978	0.979341	0.110876	0.164647	1.36374	0.0725503	0.981609		0.943858	1.21959	0.0114272	0.913583	0.0230028	0.245759	0.771262	0.0084591
	1.18998	0.829584	0.842248	1.08873	1.38363	0.837473	0.85528	1.17213	0.359448	1.33332	0.0923303	0.148235	1.31544	0.0814949	1.12144		1.60263	1.46001	0.00712345	0.943858	0.0166214	0.24754	0.882863	0.00608462
	1.00273	1.06335	0.824602	1.43174	0.993862	0.5597	0.779389	1.41959	0.207743	0.873268	0.0951322	0.205208	0.843648	0.0765257			1.23592	1.2705	0.00756867	0.909873	0.0228544	0.193669	0.770223	0.0056394
	0.946258	1.0511	1.14846	2.35961	0.885251	0.739692	1.27171	1.23856	0.240966	0.978274	0.100603	0.188797	1.36948	0.0829856			1.46417	1.0427	0.00786548	0.849323	0.0132081	0.270543	0.998471	0.00489737
	1.70048	1.49662	0.847438	1.54201	1.33922	1.00542	0.950143	1.94276	0.144233	1.06914	0.107674	0.209744	1.05686	0.0618665			1.28697	1.0933	0.011724	0.775121	0.0118724	0.187139	0.826617	0.00504578
	0.860933	1.03926	0.94688	1.72183	0.739244	0.875257	0.887725	1.60125	0.317552	1.0654	0.0974004	0.250973	1.17281	0.105347			1.22271	0.951723	0.00519418	0.98081	0.0448184	0.190998	1.07267	0.00771707
	1.14763	1.53315	1.00127	1.33881	1.22854	0.921553	1.0747	2.95462	0.293269	1.5528	0.0779203	0.205341	0.943984	0.0939179			1.28608	1.11794	0.00519418	0.959737	0.0240417	0.365374	1.12358	0.00430375
	0.839965	1.27656	1.10321	1.93108	0.857479	1.07995	0.793137	1.52755	0.208677	0.660188	0.187462	0.166915	1.02444	0.0770226			1.15088	0.85986	0.0142469	0.855853	0.0451152	0.331686	0.89711	0.00460056
	0.953731	1.16839	1.12542	1.34142	1.36919	0.588556	1.01503	1.40963	0.272454	0.868065	0.0757855	0.00733839	1.0678	0.0484497			1.28356	0.826914	0.00712345	1.24542	0.0206283	0.18892	1.45155	0.00534259
	0.863424	0.929857	0.804464	1.47464	1.056	1.03013	0.669678	1.21386	0.234428	0.878872	0.0732505	0.00413618	1.10183	0.0740411			1.33209	1.15459	0.00964634	1.01257	0.0483801	0.184765	0.813706	0.00727186
	0.842041	0.335072	0.776853	1.52523	1.08006	0.843701	0.545256	1.4034	0.301141	1.03498	0.078454	0.00720496	1.09622	0.0732957			1.06273	0.825875	0.00801388	1.17567	0.0213704	0.228841	1.01064	0.0103884
	0.725367	0.787648	0.953939	0.79135	1.02823	1.00003	0.758079	1.60644	0.253241	0.773466	0.0636438	0.00560386	1.21884	0.0397536			1.18709	0.923378	0.01024	0.442248	0.010982	0.198269	1.21529	0.00593621
	1.09158	1.1277	1.24251	1.61803	0.625271	1.05317	1.05518	1.45281	0.295003	0.765994	0.147702	0.00640441	0.282461	0.0665873			1.41133	1.23191	0.00816229	0.971016	0.0230028	0.237152		0.00504578
	1.01747	1.36624	1.09698	1.08405	0.955367	0.558039	0.687138	1.75653	0.171985	0.468323	0.104072	0.00426961	0.319687	0.0631088			1.30923	0.991941	0.00742026	1.08707	0.00949794	0.171556		0.00504578
	0.789309	0.956223	0.497418	1.2493	0.41286	0.604542	0.952205	1.18334	0.408415	0.937713	0.105406	0.00787209	0.318219	0.093421			1.16647	0.951129	0.0112788	0.895774	0.00682664	0.280041		0.00623302
	1.19621	1.05816	0.81526	1.53032	0.874115	0.907228	1.16805	1.30188	0.207877	1.6442	0.0795214	0.00680469	0.270453	0.0638542			1.38343	1.16899	0.00756867	1.03958	0.0218156	0.30987		0.0056394
	1.21199	0.834774	0.961004	1.849	0.936394	0.88543	1.04143	0.979267	0.166114	1.4502	0.0733839	0.00667126	0.154773	0.0486982			1.41178	1.25061	0.0108336	0.991199	0.0158794	0.20198		0.00460056
	0.953316	1.13248	0.91261	2.02361	1.43229	0.612431	1.51918	1.51551	0.17412	0.565723	0.097267	0.00480331	0.46979	0.0477043			1.12847	1.30953	0.00756867	0.863867	0.0313135	0.297107		0.005491
	1.24168	0.691943	0.716697	1.2559	0.871777	1.45053	1.01696	1.7036	0.221886	0.859525	0.10674	0.0126754	0.219351	0.0315544			1.44205	1.093	0.00712345	0.81519	0.00771707	0.315955		0.00326492
	0.909927	1.20846	0.83122	1.65515	0.769078	1.67723	0.743644	1.59606	0.385866	0.544775	0.0673797	0.22242	0.534501	0.0658419			1.26397	0.74173	0.00816229	0.892064	0.00578781	0.185803		0.00296811
	0.935877	1.1331	0.664591	2.07929	0.802761	1.2695	0.972552	0.747789	0.302742	1.06206	0.0781872	0.254709	0.286331	0.119261			1.21707	1.03646	0.00801388	0.616772	0.0185507	0.230177		0.00504578
	0.98591	1.09905	0.706523	1.83608	1.08845	1.31704	0.876589	1.52174	0.344371	0.779604	0.0739176	0.117147	0.380128	0.0800041			1.35049	1.1497	0.00697505	0.675244	0.0145437	0.206135		0.00608462
	1.25787	1.03968	0.965128	1.31268	0.935844	1.59357	1.08763	1.08494	0.578532	1.92826	0.0744513	0.117681	0.211479	0.062115			1.33951	1.10206	0.00460056	0.634284	0.017215	0.225724		0.00311651
	1.43164	1.11296	0.76894	1.19019	1.23061	1.22009	0.924983	1.12646	0.54264	1.19496	0.0549712	0.188396	0.308079	0.052922			1.33283	1.21292	0.00430375	1.41178	0.012466	0.251844		0.00534259
	1.13102	1.16673	0.743644	1.90276	1.24862	2.0067	1.3487	1.20763	0.295137	0.712224	0.0912629	0.186395	0.242167	0.0884518			1.12165	1.09211	0.00712345	0.706261	0.0394758	0.241604		0.00207767
	1.12438	1.67682	0.661291	1.10893	0.95083	1.35503	0.934607	1.83501	0.501545	1.10823	0.131424	0.208544	0.270586	0.055655			1.32689	1.32971	0.00934953	1.19733	0.0135049	0.212071		0.00222608
	1.04466	1.26327	0.788188	1.42363	1.16035	1.27386	0.603961	2.48688	0.192799	0.955858	0.0831239	0.167716	0.397741	0.0636058			0.955433	1.2938	0.01024	1.17878	0.0103884	0.137572		0.0028197
	1.19746	1.47129	0.774577	1.88379	0.915909	1.14203	0.597087	2.48688	0.355979	1.15346	0.0990015	0.182659	0.283529	0.0959056			0.545093	1.00574	0.00623302	1.33149	0.00964634	0.172595		0.0133565
	1.06771	1.56492	0.730583	1.61102	0.822559	0.901208	0.584301	1.85888	0.487002	0.862728	0.114079	0.158376	0.385999	0.0949117			1.05768	1.14302	0.00682664	0.951129	0.0114272	0.255257		0.00816229
	0.815052	1.77937	0.622246	1.59315	1.44742	1.73391	0.858992	2.14019	0.323289	1.22338	0.0765861	0.195468	0.230425	0.0800041			0.443732	1.1117	0.0106852	0.747221	0.0194411	0.2652		0.00890432
	0.86114	1.71792	0.411211	1.58902	0.957567	1.10258	0.687001	1.39261	0.339434	2.02286	0.0788543	0.144766	0.314083	0.0735442			1.05576	1.09671	0.0083107	0.790555	0.0121692	0.244869		0.00652983
	1.22009	1.18479	0.633657	1.76926	1.23886	1.33448	0.716834	1.91265	0.466721	1.30437	0.172519	0.162912	0.25124	0.108825			1.22449	0.917441	0.0056394	0.854666	0.00949794	0.226615		0.005491
	1.11462	1.08535	0.51776	1.64154	1.2955	0.980097	0.907523	2.29672	0.272855	0.890747	0.105006	0.207476	0.367853	0.107086			1.38714	0.843684	0.00860751	1.19956	0.00771707	0.190701		0.00742026
	0.672015	0.639627	0.463316	1.00404	1.01765	0.987571	0.891162	1.57322	0.299006	1.35493	0.100336	0.272855	0.267518	0.123485			1.28415	0.879004	0.00415535	0.794413	0.0103884	0.283009		0.00474897
	0.567803	1.0895	0.627471	1.3509	0.721371	1.25081	1.30004	2.03369	0.286464	1.14612	0.179324	0.203073	0.202673	0.0750349			0.983482	0.875591	0.00593621	1.02133	0.00593621	0.455307		0.00638143
	0.811148	1.24687	0.496175	1.37125	1.24188	0.952486	0.622109	2.06213	0.32956	0.87647	0.064311	0.212546	0.204808	0.0752834			0.819791	0.936586	0.00593621	0.673463	0.0148405	0.33599		0.00534259
	0.65153	1.09781	0.382477	1.06563	1.58284	0.900377	0.87439	1.80677	0.689141	1.82766	0.0971336	0.143432	0.262314	0.0581396			0.900523	1.17819	0.00385854	0.712642	0.011724	0.274847		0.00341332
	0.67614	0.968264	0.363229	1.46158	1.29509	0.950617	0.736082	1.88234	0.309547	1.77349	0.127021	0.233094	0.500478	0.0611212			1.2751	0.986301	0.00489737	0.665301	0.00786548	0.454417		0.00504578
	0.567528	0.473544	0.621696	1.69736	1.70478	1.22652	0.803998	1.84809	0.408548	0.619493	0.125286	0.139429	0.244969	0.111807			1.40243	0.997432	0.00474897	0.711455	0.0120208	0.25689		0.00489737
	0.634345	1.05608	0.698687	1.97123	1.66519	1.54063	0.658267	1.8184	0.423625	0.689275	0.112611	0.233894	0.287131	0.109819			1.24245	0.625083	0.00371013	0.888502	0.0194411	0.190256		0.00445216
	0.605886	1.3488	0.863528	1.36039	2.19189	0.855327	0.869578	1.70401	0.359981	1.49049	0.105806	0.180925	0.412951	0.0834826			1.52724	0.966564	0.00311651	0.834928	0.0158794	0.176751		0.00326492
	0.537282	1.07954	0.698962	0.978876	2.13084	1.24811	0.917559	2.18524	0.414419	1.85261	0.100202	0.226556	0.258445	0.096154			1.1399	0.958104	0.00712345	0.800646	0.017215	0.23077		0.00385854
	0.727283	0.835605	0.891987	2.03942	1.64897	1.14888	0.665828	1.45281	0.249772	1.26834	0.100736	0.221619	0.478863	0.0524251			1.028	0.897555	0.00652983	0.638736	0.00816229	0.269652		0.00623302
	0.45273	1.43973	0.844143	1.35819	1.9128	0.900377	0.731408	1.77273	0.306211	1.0187	0.0855256	0.224154	0.248571	0.0737926			0.932727	0.84591	0.00756867	0.677767	0.0106852	0.525206		0.0056394
	0.600524	1.40465	0.738969	1.16599	1.72403	0.916363	0.744743	1.52319	0.3868	0.858725	0.167716	0.189464	0.218951	0.062115			1.23889	1.10414	0.005491	0.615288	0.0148405	0.552364		0.00934953
	0.407086	1.67661	1.04143	1.50516	1.20449	1.21158	0.822421	2.06919	0.480197	1.09622	0.0931308	0.321155	0.247904	0.0864641			1.03067	0.926049	0.00667824	0.727186	0.00890432	0.314619		0.0121692
	0.70996	1.32223	0.460292	1.41153	1.39132	0.778721	0.713122	1.92324	0.49901	1.30797	0.0795214	0.251373	0.397474	0.0573943			1.01049	1.00322	0.00816229	0.418651	0.0230028	0.172447		0.00727186
	0.645069	1.20244	0.663491	0.848818	1.38349	1.10528	0.78915	1.65917	0.252707	1.01937	0.103805	0.124753	0.222286	0.0750349			1.17849	0.875888	0.00652983	0.560378	0.0230028	0.197082		0.00608462
	0.604099	1.22715	1.27199	1.42831	2.18597	0.800312	0.639157	1.37724	0.356112	1.1113	0.0748516	0.236563	0.431631	0.0780164			1.23429	0.774379	0.00905272	0.48573	0.00756867	0.276182		0.00534259
	0.803449	1.15033	0.696075	1.26525	1.27763	1.29254	1.01957	1.2832	0.372657	0.831639	0.0573728	0.28513	0.40241	0.0479528			1.14049	0.87574	0.00771707	0.308831	0.0142469	0.315806		0.00816229
	0.715735	0.884392	0.672015	1.30045	1.62491	1.0183	0.67614	0.724534	0.478997	1.16053	0.0951322	0.27112	0.402677	0.0613696			1.10785	0.818307	0.0084591	0.673908	0.0106852	0.245314		0.00504578
	0.578252	1.12708	0.703636	0.836857	1.53651	1.08058	0.920171	0.469778	0.195335	1.18668	0.149837	0.210945	0.25631	0.0708111			0.957362	0.620779	0.00890432	0.678657	0.0169182	0.261342		0.00756867
	0.473078	1.33302	0.737319	1.62642	1.56015	1.28403	0.554193	0.473903	0.284596	0.864462	0.0579065	0.125953	0.42536	0.0780164			1.31873	0.878856	0.00534259	0.531291	0.0114272	0.327827		0.00979475
	0.747081	1.01331	0.591725	1.48962	1.90001	0.53977	0.725908	0.628433	0.299139	0.83751	0.128222	0.142365	0.496075	0.0725503			1.35227	0.863719	0.00756867	0.414348	0.0697505	0.223647		0.00400694
	0.650018	0.85159	0.522984	1.97755	1.14784	0.685923	0.861741	0.644656	0.45498	0.993484	0.108341	0.248171	0.422825	0.0899425			1.14628	0.54628	0.00667824	0.838341	0.010982	0.302747		0.005491
	0.635307	1.45676	0.659092	1.22799	0.956192	1.53045	0.658817	0.556117	0.305277	0.363851	0.142365	0.185328	0.188396	0.0422382			1.06926	1.32422	0.00534259	0.709822	0.0194411	0.23359		0.0100916
	1.00101	1.3052	0.358142	1.02026	1.63357	0.966188	0.723709	0.547043	0.109409	0.852187	0.0744513	0.243768	0.449109	0.116614			1.21959	1.00203	0.00371013	0.623451	0.00905272	0.435273		0.00445216
	0.966503	0.860916	0.802624	1.05133	1.72733	0.984042	0.701161	0.640119	0.255509	0.911561	0.0821899	0.156641	0.499944	0.148769			1.24749	1.23265	0.00356173	0.560824	0.0224092	0.244275		0.00712345
	0.851842	0.801799	0.754367	1.45649	1.53802	1.35358	0.568078	0.887313	0.396673	1.45047	0.0876604	0.257244	0.526629	0.16478			1.47307	1.01539	0.0103884	0.949052	0.0130597	0.20005		0.00979475
	0.682739	0.799187	0.676415	0.967603	1.68196	1.20265	0.349068	1.44714	0.279926	0.867264	0.135293	0.19907	0.437902	0.102471			1.23058	0.913583	0.00578781	0.583084	0.0284938	0.202722		0.0083107
	0.654142	0.90766	0.534533	0.951655	1.1796	1.25891	0.480364	0.627196	0.241366	1.32665	0.0693811	0.196936	0.361716	0.0446975			0.712345	1.18249	0.0105368	0.795601	0.0167698	0.366413		0.00667824
	0.6914	0.887588	0.515972	1.03359	1.39311	1.20576	0.747906	0.747906	0.380796	1.15159	0.0999355	0.254175	0.456047	0.136094			1.12031	1.13293	0.00786548	0.685929	0.0158794	0.175712		0.00460056
	0.744331	0.927183	0.629121	1.39504	1.37964	1.30458	1.05724	0.308374	0.2419	1.05739	0.050835	0.168649	0.509017	0.148636			1.22405	1.2009	0.00534259	0.509772	0.0182538	0.261787		0.00623302
	0.822696	0.887725	0.459879	1.71468	1.35077	1.16362	0.857754	0.664179	0.342369	0.90956	0.0763192	0.191999	0.330628	0.0543041			1.17433	1.15162	0.00979475	0.705519	0.0129113	0.267872		0.00400694
	0.55708	0.841394	0.535082	1.01118	1.86234	1.23503	1.1488	0.626646	0.254308	1.09702	0.0980675	0.238031	0.347039	0.107007			0.933914	0.760725	0.00994315	0.850956	0.0210735	0.262826		0.00356173
	0.778564	0.790663	0.467853	0.980251	1.59906	1.25995	1.14757	0.757117	0.331829	0.652983	0.0931308	0.216149	0.367053	0.163046			1.08291	0.721398	0.0084591	0.84873	0.00786548	0.330499		0.00192927
	0.763029	0.924571	0.452318	1.32355	1.21961	1.42063	1.10935	0.471703	0.413351	1.00216	0.0587071	0.181859	0.192132	0.0575063			1.11571	1.02637	0.00697505	0.901117	0.0181054	0.280189		0.00237448
	0.790938	1.12777	0.402962	1.68787	1.45704	0.869237	0.917422	0.351681	0.229892	0.786141	0.0765861	0.157175	0.170918	0.112477			1.18576	0.918629	0.00652983	0.675244	0.023448	0.276924		0.00267129
	0.525459	1.01723	0.697449	1.65227	1.268	1.08452	1.08914	0.420697	0.220018	0.939314	0.0743179	0.223888	0.4351	0.138362			0.780612	0.927088	0.00934953	0.92501	0.0250805	0.253476		0.00311651
	0.53467	1.1961	0.572065	1.31516	1.19541	0.90017	0.77334	0.514323	0.359714	1.06914	0.117681	0.172652	0.287398	0.102471			1.50231	0.874701	0.00608462	0.731935	0.016473	0.451004		0.00178086
	0.680264	0.826683	0.510336	0.898861	1.4624	0.965565	1.0281	0.708723	0.312082	1.0191	0.0970001	0.162645	0.378127	0.16905			1.38388	0.730451	0.00638143	0.725405	0.0163246	0.243533		0.00163246
	0.559142	0.85308	0.844831	1.26924	1.69007	0.583989	0.682303	0.777602	0.49314	0.86086	0.109542	0.203473	0.281127	0.0939314			1.05902	0.842645	0.00623302	0.61514	0.0210735	0.19263		0.00148405
	0.563679	0.65648	1.03332	1.00885	1.62175	1.50533	1.24676	0.437882	0.323556	0.831906	0.0851253	0.239899	0.204541	0.109942			1.06407	0.987192	0.00504578	0.540344	0.0142469	0.258967		0.00756867
	0.468541	0.543331	0.645069	1.52564	1.74218	1.19351	0.917701	0.39925	0.506482	0.70662	0.0831239	0.178123	0.328226	0.0656452			1.37779	0.937773	0.0103884	0.728225	0.0534259	0.280041		0.0114272
	0.5975	0.570828	0.55708	1.19046	1.65117	0.674504	0.910372	0.555705	0.421891	0.696079	0.0940648	0.183193	0.150637	0.0796549			1.33773	1.05694	0.00756867	0.372794	0.0201831	0.29963		0.0130597
	0.591863	0.63187	0.838232	1.83897	1.32506	1.17524	0.825799	0.676827	0.337833	0.753052	0.101003	0.0970001	0.240966	0.126621			1.24883	0.79664	0.00623302	0.613062	0.0139501	0.246056		0.0133565
	0.835482	0.957154	0.855142	1.42308	1.55218	1.26223	0.710738	0.37904	0.640308	1.26207	0.0776535	0.231493	0.127955	0.128488			1.19941	0.443287	0.00474897	0.858079	0.0261193	0.173783		0.00682664
	0.718347	0.892675	0.821596	1.49141	1.2812	1.30375	0.686407	0.502774	0.865396	1.39243	0.100603	0.176121	0.215882	0.0757855			1.43582	0.851549	0.00445216	0.816971	0.00875591	0.243088		0.00890432
	0.57344	0.823246	0.779114	1.49994	1.27666	1.16922	0.784025	0.851567	0.526896	0.762925	0.072183	0.176522	0.783606	0.129823			1.13693	0.745291	0.00474897	0.874404	0.0142469	0.102845		0.00252289
	0.855005	1.15802	0.593925	1.22442	0.996887	1.21739	0.946576	0.946293	0.439236	0.546243	0.0984678	0.149703	0.294069	0.113545			1.45971	1.56241	0.00712345	0.712049	0.0341332	0.224537		0.011724
	0.777602	0.704736	0.648643	1.78507	1.809	1.22403	1.0974	0.787088	0.865663	1.18882	0.0773866	0.174253	0.287798	0.144366			1.27079	0.72125	0.00504578	0.994167	0.0143953	0.238339		0.0154341
	0.767153	0.923608	0.6947	1.71975	1.54077	1.28756	0.871676	0.633795	0.304476	0.680602	0.0813894	0.171451	0.828304	0.0644444			1.40629	1.05368	0.00356173	0.897704	0.0284938	0.172299		0.00875591
	0.565604	0.748868	0.632145	1.40916	1.6513	1.174	0.798682	0.505661	0.853788	1.28008	0.100469	0.196135	0.413885	0.136761			1.35776	0.953504	0.00267129	0.883457	0.0185507	0.276331		0.00979475
	0.440632	0.984238	0.630908	2.32833	1.42391	1.63592	0.897473	0.494938	0.572795	1.29076	0.0795214	0.190531	0.307145	0.104739			1.08128	1.01613	0.01024	0.738168	0.0163246	0.208361
	0.765916	1.02686	0.564229	1.60953	1.17864	1.39883	1.00858	0.561754	0.293002	0.480998	0.0688474	0.147035	0.270186	0.163312			1.40169	1.07475	0.00682664	0.952168	0.0120208	0.301114
	0.710235	0.923471	0.784888	1.09593	1.30485	1.02183	0.484281	0.628296	0.328226	0.751851	0.0824568	0.166915	0.258978	0.0995352			1.18294	1.11616	0.00638143	0.74544	0.0207767	0.221124
	0.94808	0.801386	0.652355	2.17941	1.73737	1.19767	0.624846	0.594337	0.311948	1.05406	0.0719162	0.171985	0.31435	0.0437635			1.27643	0.986301	0.0056394	0.854963	0.0163246	0.226318
	0.765228	0.928695	0.719859	1.57186	1.95748	1.28984	0.782559	0.501674	0.326358	0.893015	0.0741844	0.157041	0.348774	0.0899286			1.19793	0.821572	0.00712345	0.724811	0.0311651	0.292358
	0.920034	1.01283	0.779802	1.6129	1.40026	1.38659	1.04126	0.570553	0.352376	0.898219	0.107274	0.175454	0.434833	0.0605751			1.23503	0.951129	0.00786548	0.724811	0.0163246	0.360773
	0.940656	0.6903	0.704049	1.80359	1.83003	1.54519	0.966803	0.460154	0.400409	1.07861	0.0739176	0.185594	0.215882	0.128222			1.28029	1.11126	0.00578781	0.706112	0.03443	0.194263
	0.551718	0.880989	0.779664	1.82162	1.64965	1.04902	1.13683	0.502637	0.432565	0.282461	0.12115	0.214147	0.321688	0.18346			1.26916	0.907647	0.00712345	0.984372	0.00964634	0.269504
	0.564229	1.00197	0.784751	1.80726	1.2801	1.4798	1.09769	0.611523	0.3389	0.588272	0.0808557	0.152772	0.408281	0.128355			1.0985	1.10161	0.00682664	0.641259	0.0114272	0.154935
	0.610423	0.589663	0.803174	1.53668	1.22483	0.93131	0.810702	0.447506	0.44524	1.00389	0.147969	0.160911	0.43977	0.154506			1.17181	0.863719	0.00667824	0.710564	0.021222	0.28939
	0.729758	0.753267	0.959216	2.5007	1.44302	1.19829	0.814659	0.670365	0.195868	0.606551	0.0771198	0.194934	0.417888	0.090062			1.42736	1.00352	0.00742026	0.665004	0.0357657	0.188623
	1.01325	0.888275	1.67096	1.5764	1.3784	1.35877	0.976184	0.538657	0.427494	0.516489	0.0804554	0.134092	0.32369	0.128488			1.14465	0.726592	0.00608462	0.843536	0.027455	0.283899
	0.656067	0.625683	0.933095	1.32093	1.04102	1.09179	1.19267	0.619359	0.188663	1.44259	0.112477	0.139429	0.305544	0.0869933			1.18962	0.823946	0.00712345	0.769185	0.0203315	0.400546
	0.728246	0.705286	1.26182	1.51499	1.38074	1.08411	0.757495	0.922921	0.568258	0.703952	0.143699	0.14997	0.38213	0.105539			1.39798	0.705222	0.00519418	0.872326	0.0267129	0.330499
	0.608911	0.63187	1.25618	1.504	1.3894	0.973039	1.14621	0.906148	0.689942	1.61351	0.086593	0.150504	0.133692	0.136627			0.914176	1.23265	0.0056394	0.663372	0.0326492	0.30987
	0.689888	0.734157	1.49939	1.87703	1.19032	1.18895	0.952439	0.625958	0.282595	0.697947	0.073117	0.182259	0.405613	0.129689			1.20357	0.998471	0.00771707	0.717688	0.0246353	0.320407
	0.785576	0.667616	1.17974	1.10751	1.98842	1.37018	1.26435	0.667203	0.346906	1.1145	0.0819231	0.174253	0.405479	0.156508			1.13263	0.972648	0.00445216	0.721695	0.0167698	0.291913
	1.04006	0.67229	1.27928	1.50576	0.864934	1.37953	0.865813	1.23844	1.00803	0.658053	0.052703	0.200405	0.414686	0.0841913			1.28385	1.13218	0.00905272	0.658771	0.0280486	0.281822
	0.589801	0.354155	0.725496	0.482229	1.86941	1.33863	1.23196	0.585814	0.685005	1.25953	0.0519024	0.183727	0.338633	0.130223			0.666636	1.06926	0.00578781	1.0427	0.0267129	0.38244
	0.923471	0.984513	1.04638	1.81796	1.52657	1.45073	0.874754	0.509786	0.287131	1.09008	0.0835242	0.259112	0.263115	0.110076			1.27154	0.960776	0.00638143	0.759093	0.0218156	0.349198
	0.739382	0.682739	0.626646	1.32356	1.86398	1.3652	1.00696	0.55158	0.379195	1.03405	0.101136	0.204674	0.419222	0.131958			1.14836	1.51626	0.00474897	0.585607	0.0261193	0.280783
	0.898587	1.05793	0.75148	1.41942	1.87996	1.51821	0.754417	0.511435	0.263915	1.6901	0.148502	0.1932	0.383331	0.250573			1.20372	0.920558	0.00593621	0.618256	0.0181054	0.374723
	0.900099	0.748318	1.06755	1.26024	1.57904	1.05504	0.580434	0.573303	0.884342	0.989882	0.0692477	0.194801	0.331295	0.108074			1.0332	0.990902	0.00504578	0.797975	0.0146921	0.134307
	1.09037	0.849918	0.94698	1.36768	1.52979	1.20244	0.843534	0.935982	0.371856	0.579332	0.102737	0.228291	0.331428	0.168116			1.04106	0.928275	0.00608462	0.599854	0.010982	0.220975
	0.618259	0.583201	1.28134	1.5059	1.14342	0.567796	0.580873	0.720684	0.596811	1.01083	0.104339	0.137428	0.437768	0.115013			0.960034	1.6654	0.00742026	0.818307	0.015731	0.244127
	0.436095	0.785576	1.00335	1.33705	1.90429	1.35171	0.490144	0.646031	0.540372	0.544242	0.0755187	0.140363	0.240566	0.119015			1.24141	1.02429	0.00727186	0.639033	0.0142469	0.151373
	0.633383	0.934057	1.151	1.74365	1.5103	1.50866	0.816711	0.86999	0.213747	0.809491	0.118215	0.164246	0.316885	0.0533701			1.17804	0.951723	0.00341332	0.946529	0.0163246	0.139056
	0.583751	1.31818	0.776364	1.25746	1.01986	1.30479	0.583365	0.981076	0.235762	0.797883	0.0599079	0.172652	0.319553	0.133158			1.24868	1.15979	0.00400694	0.921152	0.0108336	0.250657
	0.51831	0.79355	0.959216	1.1465	1.15544	1.11379	1.03188	0.660879	0.168649	0.742645	0.0791212	0.158109	0.138495	0.121417			1.27228	0.888651	0.00356173	0.813113	0.0184023	0.242346
	0.562029	1.06357	1.10261	1.21085	1.49462	1.60021	0.693296	0.529858	0.264315	1.09142	0.0800551	0.147702	0.197469	0.165848			0.665301	0.788032	0.00430375	0.919074	0.0105368	0.249024
	0.630495	0.707211	1.00885	1.32928	1.45182	1.16964	0.607696	0.979701	0.56679	1.22338	0.113812	0.173319	0.187996	0.0959327			1.20193	1.10517	0.00460056	0.837896	0.0160278	0.226021
	0.846481	0.899549	0.882089	1.45094	1.07996	1.11878	1.14489	1.0967	0.471391	0.242033	0.113145	0.17919	0.357446	0.158776			1.46862	1.0148	0.00400694	0.901859	0.0237448	0.159536
	0.671878	0.735532	1.17726	1.09931	1.4848	1.31621	0.832541	0.717109	0.331562	0.716227	0.202273		0.297939	0.112878			1.57948	0.856892	0.00860751	0.740542	0.0139501	0.111601
	0.61221	0.63242	1.56854	1.08201	1.14899	1.25849	0.874461	0.997437	0.365318	0.878472	0.0780538		0.245903	0.15971			1.28935	0.646008	0.00652983	0.930649	0.011724	0.230622
	0.66954	0.682326	1.34733	1.71653	1.24632	1.23483	0.791793	0.942306	0.281527	1.1089	0.0484334		0.400809	0.123952			1.39798	0.824985	0.00296811	0.828695	0.015731	0.14796
	0.559829	0.823246	1.06961	0.694322	1.64911	1.03158	0.740786	0.81321	0.114345	1.09128	0.0936645		0.158109	0.274989			1.34782	0.89147	0.00519418	0.85244	0.0184023	0.22617
	0.63462	0.674627	1.15279	2.04544	1.27651	1.63903	1.14284	1.24119	0.209611	0.848051	0.104605		0.635638	0.135693			1.21128	0.809402	0.00875591	0.863273	0.0135049	0.133862
	0.529721	1.01861	1.26099	0.620595	1.6085	1.20016	1.10532	0.814997	0.221086	0.796282	0.086593		0.586404	0.0987347			1.39174	0.659216	0.00964634	0.859415	0.0154341	0.310167
	0.501262	0.844143	1.14757	1.02074	1.87542	1.68242	0.791061	0.834795	0.159977	0.742245	0.0601748		0.215482	0.168249			1.10414	0.982146	0.0106852	1.03528	0.0182538	0.193372
	0.707898	0.768803	0.641357	0.681863	1.17699	1.64796	0.86127	0.811835	0.16905	0.457782	0.0667126		0.247237	0.187462			1.65234	0.631019	0.00667824	0.830031	0.0173634	0.295475
	0.63462	0.785988	0.776364	0.568561	1.13903	1.25579	0.978382	0.859816	0.154773	0.662456	0.117281		0.282194	0.134359			1.43404	0.654616	0.0121692	0.182687	0.0185507	0.207619
	0.75203	0.830945	1.03882	0.777429	1.96131	1.59377	0.784611	0.886901	0.108742	1.02217	0.0891281		0.424693	0.0688474			1.42736	0.505617	0.00534259	1.03305	0.0167698	0.202276
	0.782826	1.40933	0.968428	1.35962	1.97098	1.11047	1.15515	0.850468	0.236029	0.363717	0.0811225		0.435633	0.11568			1.37067	1.1261	0.00801388	0.648086	0.0222608	0.232403
	0.569453	0.759179	0.728795	0.892197	0.955663	1.14514	1.21671	0.564091	0.346639		0.0994018		0.191065	0.0893949			1.26694	1.11334	0.00652983	0.912247	0.0152857	0.193224
	0.279915	0.690575	0.823109	1.15574	1.12584	1.39883	0.845293	0.713397	0.539438		0.0757855		0.300874	0.155307			1.21306	1.36934	0.00697505	0.509624	0.0143953	0.137869
	0.643694	0.888825	0.766328	1.62785	0.848664	1.24645	0.766729	1.00225	0.287932		0.0940648		0.320888	0.120216			1.37661	1.02103	0.01024	0.677915	0.0231512	0.287164
	0.563541	0.960729	0.739932	1.27138	1.45299	1.00252	0.691244	0.475415	0.371723		0.086593		0.252441	0.11101			1.1721	1.03691	0.00801388	0.926939	0.0152857	0.389712
	0.552268	0.575227	0.751343	1.41693	0.72862	1.14576	0.697986	0.611798	0.321822		0.0964664		0.357046	0.0728502			1.53303	0.929759	0.00742026	0.870249	0.0169182	0.162207
	0.53467	0.955917	1.54902	2.73244	0.797217	0.89062	0.749434	0.624584	0.407748		0.0800551		0.346105	0.0653784			1.32452	1.09731	0.00489737	0.820533	0.0151373	0.205541
	0.751343	0.772377	1.2137	2.36497	0.997144	2.05258	1.00814	0.547456	0.521559		0.0912629		0.438168	0.10674			1.25848	0.857486	0.00623302	0.797975	0.0216672	0.166808
	0.467166	0.96994	1.20462	1.16468	0.92459	0.99027	0.845	0.607811	0.658454		0.0639107		0.179057	0.0832573			1.30033	1.08929	0.00638143	0.701957	0.0293842	0.307051
	0.898861	0.983138	0.598187	1.876	1.52422	1.15469	1.26977	1.32877	0.285263				0.21348	0.117414			1.35628	0.901859	0.00771707	0.787735	0.00979475	0.223944
	1.16544	0.872052	0.628021	1.25116	0.992747	0.974699	1.01473	0.919209	0.321421				0.232694	0.0707154			0.986153	1.01524	0.00697505	0.98081	0.0142469	0.28286
	1.00651	0.829845	0.676002	2.13089	1.68458	1.054	0.725542	1.62752	0.440837				0.156775	0.144099			1.13441	1.04136	0.00474897	0.61514	0.0152857	0.22053
	1.23556	0.71546	0.837544	1.45431	1.56233	0.614299	1.11235	0.978464	0.237897				0.23763	0.106607			1.25447	0.883011	0.0100916	1.03231	0.0189959	0.192927
	0.844693	0.628296	0.624034	0.80777	1.82543	1.19663	0.870211	0.96994	0.16518				0.32956	0.055238			1.06095	0.663817	0.00994315	0.929759	0.00920113	0.214891
	0.77334	0.766878	0.902848	1.03379	2.19348	0.869859	1.02133	1.15664	0.344237				0.263381	0.119949			1.19615	0.937625	0.00727186	1.05101	0.0290874	0.224537
	0.902711	0.654692	0.93282	1.09652	1.19868	1.52942	1.31917	1.00225	0.281127				0.345972	0.117281			1.29662	0.836412	0.00742026	0.92872	0.0105368	0.162801
	0.964991	0.736632	0.619634	0.666473	1.60763	1.2859	0.937635	0.955779	0.27032				0.497276	0.118081			1.196	1.05457	0.00667824	0.957362	0.0143953	0.247985
	1.111	1.16104	0.80991	1.08875	1.38557	1.46215	0.75515	0.878514	0.50328				0.327426	0.0567057			1.10428	0.852143	0.00356173	0.721398	0.00875591	0.257335
	1.15829	1.54132	1.10316	1.13155	1.33558	1.36333	0.976037	0.835345	0.312482				0.617359	0.11608			1.06377	0.639478	0.005491	0.56023		0.241159
	1.32918	1.01545	0.618259	1.29674	1.85988	1.1931	0.752805	1.13478	0.200004				0.282194	0.143165			1.19941	0.59748	0.00519418	0.654467		0.248579
	0.661429	1.22923	1.62285	0.894835	1.5383	0.858234	0.663395	0.982176	0.264449				0.345571	0.164513			1.11215	1.13396	0.00816229	0.994464		0.317884
	1.14757	1.31158	1.24587	1.28267	1.51206	0.839965	0.991427	0.802761	0.225355				0.534368	0.10674			1.21559	0.674947	0.0100916	0.512295		0.217117
	1.08089	1.15527	1.55878	1.20499	1.52935	1.08016	0.67131	1.0835	0.287665				0.226423	0.100869			1.09879	0.675986	0.00697505	0.520903		0.246353
	0.985201	1.07965	1.22607	1.29601	1.35097	1.62346	1.17333	0.767978	0.278458				0.313683	0.110476			1.02266	0.879895	0.00712345	0.807176		0.179125
	0.804686	1.37276	0.973515	1.84508	1.4502	1.01248	0.798976	0.821734	0.236029				0.245903	0.11608			0.978584	1.22909	0.00771707	0.732825		0.181054
	0.739244	0.742131	1.12213	1.65775	1.58388	2.38391	1.12759	0.693737	0.359047				0.242033	0.117548			1.32288	0.897258	0.00667824	0.927978		0.213704
	0.545806	1.0813	1.21658	1.92613	1.43071	1.44451	0.844853	0.840844	0.275523				0.25124	0.112077			1.18813	1.07431		0.973687		0.104923
	0.918109	1.23899	1.35874	2.65651	1.11455	1.10507	0.832395	0.71216	0.537837				0.312215	0.12035			0.98734	1.11809		0.62538		0.287609
	1.03277	1.13506	1.4481	1.68106	1.44581	1.42312	0.811288	0.780764	0.163713				0.240699	0.137428			1.29958	1.4235		0.726147		0.305863
	1.02686	0.790113	1.51753	1.43159	1.39583	2.23319	1.04449	0.790938	0.226289				0.171051	0.113812			0.95291	0.896368		0.780315		0.221866
	1.14826	1.1077	1.34939	1.75244	1.47219	1.48478	0.842362	1.22786	0.302075				0.153306	0.125553			1.17878	0.931837		0.681922		0.260451
	1.40617	0.926358	0.966365	1.58754	1.89696	1.37953	0.857166	0.639294	0.124753				0.221619	0.0933977			1.1589	1.03943		0.691865		0.241604
	1.3641	1.2115	0.824346	1.16673	1.67373	1.38181	0.926202	0.572615	0.269386					0.132358			0.960479	1.22004		0.451597		0.313729
	0.875214	1.49994	1.27309	1.14797	1.91426	1.02183	0.990255	0.45713	0.370655					0.0925971			1.44576	1.0798				0.272324
	1.13849	0.973102	1.33826	1.47952	1.98329	1.34091	1.16512	0.35718	0.285797					0.110209			1.13352	1.17774				0.192185
	0.918796	1.60415	1.07773	1.65995	1.42983	1.36313	0.965484	0.463042	0.224955					0.0940648			1.17166	0.781947				0.205096
	0.803449	1.74809	0.822421	1.56116	1.72796	0.90183	0.818323	0.585539	0.486202					0.0528364			1.24957	0.993722				0.15078
	1.08735	1.37868	1.26044	1.32063	1.59062	0.956638	0.89293	0.626646	0.297805					0.0999355			1.31042	1.09879				0.212813
	1.22882	1.38184	0.861054	0.937928	1.6708	1.52257	0.809529	0.75203	0.344504					0.0939314			1.21292	1.00812				0.250063
	1.16077	1.02741	0.85473	1.38615	1.66713	1.83439	0.753244	0.654005	0.178256					0.0700482			1.45645	0.884495				0.262677
	1.55232	1.32162	0.894737	0.911838	1.27065	1.87985	1.14342	0.481464	0.203207					0.075919			1.368					0.243385
	1.52963	1.54393	1.55644	0.868745	1.62536	1.50243	0.9819	1.13574	0.184794					0.123952			1.28					0.27455
	1.71702	1.65639	0.77554	1.71199	1.72972	0.547451	0.697253	0.285139	0.202539					0.134493			1.4658					0.325156
	1.08488	1.05834	0.896112	1.15911	1.0609	1.507	1.00198	1.04583	0.390269					0.119549			1.02533					0.242643
	1.24848	1.38706	1.0395	1.77223	1.66391	1.76837	0.921365	0.405161	0.446574					0.138362			1.05294					0.176305
	0.990975	2.25513	0.896447	1.7904	1.13903	0.567173	0.715135	0.582926	0.400276					0.100603			1.26887					0.43275
	1.12818	1.25412	0.994945	1.81855	1.2815	1.46423	0.850716	0.528483	0.260713					0.105006			1.25358					0.305863
	0.883738	1.19032	0.697986	1.01591	1.12364	0.932971	1.02587	1.05215	0.235496					0.129156			0.990902					0.253179
	1.77078	1.6645	0.674534	1.53478	1.45328	1.16466	1.09256	0.852392	0.354377					0.142498			1.23444					0.334357
	0.974339	1.26608	0.757349	1.1487	1.10312	0.840587	0.716308	1.57816	0.393604					0.12622			1.05546					0.316548
	1.10509	1.04088	0.890731	2.45043	1.19678	1.0976	0.969148	0.848268	0.578799					0.157442			1.15667					0.550138
	0.762066	1.31708	0.826971	1.7907	1.29601	1.33385	0.773032	0.745981	0.130356					0.107674			1.06125					0.255554
	1.24257	1.40549	0.650056	2.09454	1.29835	0.924044	0.922098	0.768528	0.150504					0.118348			1.33298					0.233887
	0.599699	0.972552	0.685234	1.24192	1.5383	1.50077	0.789741	0.838094	0.264049					0.109008			0.809996					0.396687
	1.37469	1.52221	0.611361	1.32987	1.26772	0.841003	0.793113	0.702949	0.253641					0.0947319			1.10562					0.345042
	1.28972	0.940656	0.612387	2.11287	0.91946	0.998159	0.622793	0.664179	0.420023					0.0809891			1.1074					0.223498
	0.796162	0.976677	0.926349	1.6214	1.21246	1.23317	0.84456	0.666928	0.34317					0.0955325			1.25848					0.266684
	0.676827	1.02658	0.658264	1.32694	1.05138	0.565928	0.808943	1.02878	0.346639					0.114212			1.11363					0.263865
	1.10165	1.08831	0.658118	0.978969	1.2472	1.63177	0.637744	0.757667	0.283662					0.0757855			0.926643					0.257038
	0.707211	0.901749	1.10532	1.28062	1.57611	1.0266	0.74958	1.03772	0.541573					0.119682			0.918925					0.371607
	0.954817	1.10027	1.01532	1.28018	1.30891	1.17981	0.757495	0.939144	0.206275					0.108208			1.18902					0.192927
	1.1906	1.04061	0.838844	1.84097	1.10971	0.995875	0.47065	1.28835	0.197736					0.131824			1.00678					0.328718
	0.996474	1.07594	0.779628	1.76373	0.656212	1.18293	0.930746	0.876589	0.166248					0.0752518			0.928127					0.321594
	1.43917	0.922921	0.751486	1.3586	0.774351	1.53481	1.01854	0.975714	0.296337					0.103538			0.981107					0.212071
	0.957292	0.744743	1.04258	1.74526	0.714695	0.89581	0.964898	0.420834	0.411483					0.0801886			0.983482					0.251992
	0.909173	1.35118	1.00271	1.34408	0.809089	1.17628	0.785051	1.08323	0.191865					0.1453			1.40807					0.218304
	1.16778	0.886076	0.566802	1.90971	0.99304	0.67139	0.605058	0.92787	0.16398					0.123952			0.800053					0.2373
	0.615097	0.962928	0.678638	1.72019	0.589228	1.6272	0.727741	1.00046	0.567858					0.110743			1.39219					0.22617
	1.35503	0.826546	0.983219	2.04764	1.08743	1.73121	0.845293	0.971727	0.52703					0.113011			1.02578					0.143211
	0.878102	0.792587	0.790328	1.48553	1.3712	1.2724	0.587909	1.33647	0.169583					0.09193			1.18605					0.14707
	1.10893	1.43326	0.75984	1.42924	1.31096	0.991515	0.793259	0.549243	0.156241					0.132224			1.75296					0.191888
	1.14262	0.651943	0.880617	1.72708	1.41341	1.34237	0.802347	1.06315	0.437635					0.0769864			1.72061					0.24665
	0.891575	1.1587	1.01239	0.955663	1.29865	1.07871	0.613852	1.01971	0.482065					0.0684471			1.50097					0.202722
	0.961141	1.18428	0.809529	1.47981	1.47234	0.63589	0.930306	1.2214	0.271387					0.142098			1.25358					0.189068
	0.75148	1.19101	1.30729	1.25687	1.08831	0.8109	1.5764	0.886488	0.601748					0.107808			1.38863					0.197824
	1.05944	1.34238	0.904069	2.02287	1.65863	1.26617	0.643167	1.1708	0.811492					0.171051			1.19763					0.16755
	1.16654	0.790938	0.889998	1.36548	1.23577	0.932763	0.815099	0.821871	0.349307					0.194267			1.40837					0.314471
	0.93172	1.15898	0.689192	1.32342	1.12408	1.07207	1.01693	0.830945	0.315284					0.286464			1.56924					0.166066
	0.789425	1.03552	0.474167	1.47102	1.10869	0.964942	1.14211	0.94808	0.338767					0.118748			1.39353					0.25778
	0.753405	1.02232	0.666473	1.40315	0.940273	1.55578	0.860976	0.697862	0.789744					0.111277			1.02296					0.299927
	1.02796	0.721371	0.832101	1.54782	1.06266	1.53336	1.06979	0.813622	0.320221					0.0967333			1.16691					0.351127
	0.899686	0.942031	0.61268	1.21803	0.87197	1.26534	2.02731	0.785438	0.270853					0.11181			1.2518					0.206729
	0.83342	0.881814	0.807037	1.9915	1.10942	1.24334	0.946422	0.660054	0.308346					0.133292			1.14628					0.347862
	0.912197	1.23226	0.734483	1.57538	1.00477	0.850552	0.604068	0.803449	0.7257					0.0932642			1.16602					0.166659
	0.913847	1.18538	0.782706	1.63284	1.28853	1.10819	0.786805	0.645756	0.476595					0.116747			1.05086					0.232254
	1.25769	0.835207	0.808503	1.26655	1.54401	1.03283	0.876508	0.863666	0.489937					0.103538			1.23354					0.376653
	0.764403	1.26951	0.904802	1.94606	0.62895	0.798859	0.602588	0.557492	0.29994					0.108341			0.964931					0.120505
	0.677377	1.12969	0.657238	1.08069	1.01268	1.39115	1.22293	0.925533	0.574796					0.10127			0.88405					0.276924
	1.10014	1.04418	0.830196	0.92459	1.30671	1.09449	1.09457	0.71051	0.273789					0.117948			1.13738					0.149889
	0.78915	1.02878	1.02719	1.79348	1.05094	1.2751	1.00006	0.677377	0.612422					0.0883275			0.999213					0.234926
	0.961279	0.922371	1.02792	1.24397	0.958302	1.19123	0.915349	0.686038	0.337966					0.117281			1.09553					0.196192
	1.34925	0.71106	0.989962	1.34672	0.936755	1.22029	0.72244	0.727146	0.479797					0.101937			1.04522					0.271136
	1.22195	0.91371	1.00652	1.68795	1.53214	0.350306	0.920713	0.84868	0.885677					0.151971			1.04937					0.311948
	1.39407	1.11663	1.14357	1.53742	1.17655	0.965953	0.865226	0.809773	0.666993					0.161178			1.11096					0.332873
	1.2823	0.859816	0.9391	1.59341	1.21187	0.632283	1.15191	0.865178	0.399475					0.161845			0.944006					0.295178
	1.29797	0.723159	1.24251	2.39224	1.44566	0.65318	0.74186	0.721646	0.443639					0.135427			1.27109					0.324562
	0.994412	1.28917	0.59597	1.19912	1.00726	0.676965	1.06331	0.749418	0.296204					0.0932642			0.967899					0.226466
	1.30306	0.789013	0.76541	1.41928	1.26787	0.941481	1.12842	1.03731	0.44017					0.149837			1.28192					0.273214
	1.03029	1.19307	0.854381	1.983	1.138	1.1686	0.674906	0.651943	0.252841					0.13009			1.29543					0.248134
	0.9918	1.13822	0.694761	1.75244	0.713963	1.15884	0.65826	0.647681	0.240299					0.0949988			1.07683					0.333021
	0.941344	1.0648	0.444999	1.19663	1.09696	0.518585	1.26418	0.917009	0.643777					0.23683			1.20772					0.173189
	1.24119	1.04734	0.860976	0.857166	0.962699	1.27364	1.25049	0.617022	0.224421					0.108875			1.29944					0.354689
	1.10027	0.923471	1.58637	1.6752	1.35948	0.588563	0.961773	0.684801	0.408415					0.174253			0.662481					0.279447
	0.916047	1.07979	0.478125	1.1358	1.37706	0.626646	1.04186	0.671465	0.441371					0.145967			1.03617					0.186249
	0.936944	1.24669	1.32899	0.917701	1.31257	0.968428	0.732427	0.53742	0.374791					0.125153			1.28474					0.333318
	0.980389	1.1077	0.86083	1.24031	1.49872	0.738144	0.674351	0.831083	0.331962					0.16905			1.03869					0.299482
	1.15527	0.911647	0.759401	0.926349	1.52745	0.769628	1.49223	0.639982	0.559719					0.163446			0.977397					0.334654
	0.627746	1.04239	0.890731	1.27754	2.1136	1.07869	1.36646	1.10261	0.460717					0.129156			1.07134					0.24101
	0.904509	1.33633	0.833714	1.54973	1.43525	0.902711	1.16929	1.01737	0.424826					0.126487			1.13723					0.206432
	0.798096	1.34815	0.734043	1.41972	1.60894	0.378352	1.64408	0.753817	0.351175					0.139429			1.25773					0.273363
	0.735509	1.1697	0.892783	1.31184	1.12305	0.86834	1.00949	0.746806	0.408948					0.140497			0.960924					0.294436
	0.624259	0.893087	0.716748	1.8439	0.989962	0.603274	0.928111	0.506761	0.440036					0.108341			1.46936					0.307051
	0.568708	1.01655	1.1402	1.15603	1.13991	1.04528	0.642169	0.526559	0.31395					0.176121			1.04418					0.2094
	0.560646	0.699374	0.862442	1.43042	1.07996	0.92952	1.09809	0.791213	0.394672					0.0903289			1.15459					0.338661
	0.945696	1.05532	0.867133	1.72298	1.00916	0.796162	0.725214	0.82902	0.30501					0.186128			1.03899					0.181351
	0.83943	0.959629	0.90319	1.79187	0.920779	0.829983	1.03742	1.0571	0.286064					0.185995			1.25492					0.242346
	0.785051	0.771828	1.26933	0.962699	1.17142	1.26099	1.08144	0.731133	0.307545					0.165447			1.04032					0.162504
	1.2324	1.0127	0.721291	0.649617	0.951559	0.873702	1.0032	0.863116	0.400142					0.168916			1.42425					0.168143
	0.718213	1.28739	0.650203	1.31345	1.33983	1.03236	0.623673	0.659917	0.305544					0.157975			1.35539					0.21311
	0.588788	1.21342	1.67505	1.69059	1.21569	0.570003	0.808999	1.33688	0.270853					0.138095			1.21485					0.244423
	0.825212	1.06879	0.968855	2.10788	1.5682	0.586226	0.966397	0.946843	0.254575					0.153572			1.20802					0.208213
	0.715135	1.59205	0.909639	1.53258	1.24617	0.84868	0.375646	0.411761	0.529832					0.157308			1.06926					0.203018
	0.624992	1.39146	0.668525	1.93405	1.66186	1.10275	1.54975	1.75854	0.23176					0.13983			1.04477					0.188475
	0.601833	1.0736	1.06384	2.06215	1.07395	1.07168	1.15801	0.751755	0.881274					0.15464			1.26723					0.235964
	0.986444	1.14262	0.96607	1.24471	1.38	1.16448	0.930516	0.664454	0.185328					0.123952			1.0936					0.251695
	0.802933	1.05078	0.904949	1.18285	1.07072	0.73512	0.833783	0.73622	0.619093					0.0657786			1.12224					0.243681
	0.620302	0.976402	1.06882	0.999782	1.31433	1.05587	1.24032	1.00844	0.35371					0.129956			1.11289					0.233887
	0.630122	1.60428	0.856433	1.25482	1.59326	1.31763	0.818987	1.17864	0.210011					0.0940648			1.00678					0.175712
	0.747675	0.897349	1.0631	1.22917	1.45871	0.920584	0.655855	0.895562	0.349174					0.124352			1.34277					0.106703
	0.854087	1.23102	0.958888	1.35083	1.1015	0.634207	0.903697	0.630269	0.388001					0.133158			0.846801					0.22335
	0.850277	1.05779	0.824333	1.55215	0.864787	0.848268	0.726694	0.641408	0.261513					0.0789877			0.812667					0.290132
	0.601833	1.07264	0.927228	1.34167	1.63606	0.760279	0.921268	0.426677	0.665525					0.12542			1.14079					0.249914
	0.61825	0.978601	0.881204	1.18539	1.32474	0.699924	1.23181	0.44368	0.382397					0.119416			1.17032					0.277221
	1.11294	0.902986	0.869185	2.53964	1.63474	0.775265	0.854314	0.574717	0.494741					0.102737			1.0798					0.266684
	0.834886	0.437332	0.592746	0.959369	1.48274	0.922509	0.836743	0.484721	0.279793					0.0929974			1.20921					0.190701
	0.777136	1.51905	0.61224	1.83162	1.36109	1.1	0.710787	0.572372	0.249105					0.117681			1.58007					0.243978
	0.751779	1.28574	1.14489	1.75505	1.32356	0.67394	1.05721	0.63877	0.226289					0.104472			1.81396					0.192333
	0.849837	0.920859	1.18227	0.999134	1.75464	0.923471	1.26436	0.365849	0.376793					0.0879272			0.923526					0.269949
	0.934264	1.60894	0.788715	1.36664	1.13771	0.678477	1.20425	0.706194	0.340501					0.115813			1.10666					0.307496
	0.762625	1.58696	1.00081	1.57823	1.22257	0.688238	1.82811	0.310737	0.359047					0.14957			1.12729					0.237597
	0.616637	1.08773	1.16981	1.17595	1.38249	0.605749	1.03317	0.487799	0.418555					0.141564			0.866687					0.268762
	0.534409	1.00008	1.05138	1.20166	1.15515	0.549243	0.632366	0.315281	0.323556					0.12035			1.12565					0.267723
	0.967536	1.13932	0.864348	2.2143	1.10737	0.546631	1.22016	0.481203	0.409215					0.114345			1.32378					0.267426
	0.815538	0.817444	0.801467	1.15968	1.70055	0.623621	1.2442	0.468891	0.174253					0.147835			1.13842					0.290281
	0.751486	1.01371	0.550093	1.49056	2.10231	0.565879	1.28304	0.889852	0.407347					0.115146			1.16958					0.244423
	0.583072	1.20425	0.917114	1.39439	1.38469	0.555705	1.00949	0.698865						0.134092			0.914473					0.4513
	1.20557	0.997144	0.590547	1.04704	2.38183	0.532058	0.50715	0.911984						0.13596			0.901117					0.299927
	1.01913	1.2003	0.61312	1.04112	1.3133	1.28051	1.15912	0.785051						0.134759			0.984372					0.193075
	0.720852	0.992453	0.599928	1.32651	1.4181	0.447918	0.818617	1.11763						0.176388			1.3588					0.357954
	0.544376	0.755003	0.588202	1.04186	1.09887	0.966915	0.747039	0.672482						0.116347			1.05546					0.325008
	0.854087	1.66596	0.542764	0.780516	1.74291	1.08529	1.51849	0.596264						0.162512			0.96315					0.180609
	0.712937	0.915209	0.918287	1.345	1.20836	0.932957	1.12805	1.21832						0.187462			0.857337					0.241901
	0.907147	1.01664	0.880471	1.07996	1.23166	0.919759	1.56251	0.65548						0.154773			0.921745					0.274105
	0.778895	0.975597	0.784904	0.794758	1.68223	1.62546	0.702095	0.728034						0.114479			0.821423					0.266387
	1.07776	0.902604	0.759547	1.22608	1.20367	0.457405	0.80789	1.12452						0.128222			0.708338					0.328124
	0.780947	0.938368	0.816711	0.946977	1.30554	0.978189	0.953265	0.46933						0.160377			1.07787					0.238487
	0.848518	0.914476	0.676879	1.27176	1.44976	1.07401	0.829899	0.721878						0.144099			0.863273					0.222014
	0.751925	1.08993	0.58571	1.25622	1.57831	1.03621	1.03335	0.667938						0.116213			1.1678					0.278408
	0.969295	0.795458	1.03379	1.47632	1.24148	1.32547	0.561343	0.93441						0.137428			1.3214					0.282415
	0.880617	0.811728	0.694908	1.45468	1.48729	1.48151	0.914424	0.304434						0.100069			1.25373					0.102993
	0.680544	0.842801	0.687286	1.90857	1.28076	0.965816	1.06905	1.03247						0.181592			1.12387					0.171705
	1.06735	0.862882	1.15061	0.983783	0.92972	0.972552	1.18224	0.61224						0.0952656			1.42024					0.255405
	0.900112	0.716308	0.577209	1.25252	1.02309	1.59342	0.984523	2.23452						0.122351			1.2653					0.208213
	0.976623	0.673948	0.74914	1.66405	1.16981	0.524909	1.14544	0.427264						0.131557			1.09642					0.163839
	0.591866	0.664714	0.761453	1.53606	1.12452	0.86834	1.15968	1.23738						0.0911294			1.45511					0.121396
	0.678931	1.12085	0.762918	1.09494	1.16556	0.980389		1.28179						0.148502			1.27347					0.279596
	0.724076	1.1018	0.382852	1.35	1.66977	1.59315		0.831075						0.128355			1.58141					0.174376
	0.774791	1.17347	0.561232	1.40678	1.82749	0.895012		0.431514						0.100469			1.39753					0.148999
	0.619129	0.918287	1.3306	1.37386	1.47322	0.761104		0.843974						0.133025			1.31992					0.134158
	0.627484	1.15515	0.649617	1.63021	1.46882	0.792725		1.07483						0.0772532			1.08929					0.12748
	1.17714	1.05914	1.27813	1.70493	1.2129	1.0582		0.652988						0.122885			1.23488					0.235222
	0.847785	1.02514	0.927521	1.14192	1.51396	1.01063		0.840896						0.0947319			1.2843					0.1815
	1.00946	1.55442	0.62294	1.16929	0.859218	0.776502		0.773472						0.137962			1.18027					0.187139
	1.16541	1.2299	1.02983	1.0992	1.4933	0.923196		0.318945						0.147435			1.39071					0.079842
	0.754417	1.31286	1.33808	1.21794	1.51734	1.35008		0.803519						0.212013			1.07876					0.182093
	1.00008	1.26801	1.04185	1.55511	1.50107	0.965403		0.382119						0.163713			1.31769					0.173486
	0.779335	1.16468	0.553757	1.31319	1.46398	0.874115		0.908906						0.180658			1.38017					0.147366
	0.984392	1.08069	0.605058	1.08458	1.54387	0.857617		0.557861						0.12115			1.44695					0.187436
	0.520485	0.720558	1.13683	1.57046	1.6494	0.96664		0.676733						0.0691143			1.41979					0.195153
	1.06765	1.20601	0.484867	1.40604	1.36285	0.991387		0.524735						0.189064			1.33995					0.306754
	0.879445	1.09462	0.522977	1.06664	1.12833	0.802486		0.702676						0.0944651			1.39293					0.235668
	0.582779	1.01898	0.579994	1.82792	1.09843	0.666928		0.550093						0.0438969			1.20564					0.335544
	0.909493	1.15794	0.583365	1.98958	1.15486	0.974752		0.840016						0.0707154			1.47455					0.0411083
	0.808796	1.13155	1.24339	1.33613	1.27065	0.844281		0.468158						0.162112			0.766216					0.15731
	0.64478	1.17098	0.497033	1.69439	0.998023	0.784888		0.734336						0.150504			0.799162					0.262232
	0.742691	0.872849	0.63921	1.36109	1.43936	0.95083		0.604911						0.141431			1.32481					0.26802
	0.617077	1.14812	0.484867	1.14839	1.19223	1.61377		0.579114						0.0828571			1.25833					0.246204
	1.27212	1.24075	0.549946	1.33298	1.0634	1.24683		0.473288						0.0824568			1.03691					0.234777
	0.510225	0.894395	0.648884	1.23551	0.922977	0.922371		0.528986						0.169183			0.767404					0.232403
	0.633787	0.948188	0.714109	1.18224	1.07893	1.55562		0.446172						0.0809891			0.802724					0.189068
	0.665153	1.25863	0.694615	1.06831	1.71785	1.24064		0.412899						0.147568			1.11467					0.348159
	0.722464	1.0952	0.45907	1.10179	1.735	1.15609		0.683768						0.123952			1.1025					0.187584
	0.599928	0.884721	0.36409	0.791798	1.22067	0.863666		0.484574						0.118081			1.12091					0.183874
	0.599488	0.962699	0.606817	1.11048	1.47116	1.60731		0.736828						0.0712491			0.975171					0.300372
	0.622647	0.394431	1.05064	1.40826	1.62683	1.16668		0.611654						0.107541			0.911357					0.171556
	1.1018	1.11411	0.803959	1.53569	1.30964	1.0593		0.584684						0.0948653			0.651351					0.239081
	0.686846	1.36387	0.842215	1.28082	1.14533	1.16544		0.803226						0.154773			0.686523					0.272769
	0.668818	1.23899	1.02074	1.36997	1.51528	1.37579		0.569147						0.118882			1.02548					0.173189
	0.718506	1.15134	0.845293	1.32836	1.23298	1.16558		1.02529						0.15544			1.04744					0.203018
	0.694029	1.13448	0.690071	1.29636	1.90444	1.00665		0.54848						0.127955			0.90082					0.188772
	0.919753	0.872702	0.846466	1.2823	1.61774	0.722746		0.807184						0.129022			0.769185					0.182984
	0.613852	1.18065	0.964165	1.80018	1.8738	1.53252		0.589228						0.120883			0.900375					0.125996
	0.589668	0.758668	0.905095	1.91855	1.12012	1.12942		0.213705						0.134493			0.692756					0.19174
	0.685527	0.902897	0.905388	1.48834	1.42749	1.16242		0.601687						0.108875			1.33491					0.040663
	1.01928	0.964165	0.755443	1.30154	1.50165	1.40768		0.708686						0.119682			1.39353					0.0369529
	1.01547	1.11338	0.875487	1.33834	1.20249	0.882639		0.677173						0.108475			1.63112					0.208064
	1.08465	0.974425	0.68069	1.09994	1.21569	1.09904		0.615025						0.107541			1.47188					0.221272
	0.869478	1.3092	0.703116	1.12084	1.43496	0.781176		0.712204						0.126754			0.866984					0.120357
	0.831662	1.19839	0.565043	1.19426	1.29718	1.43367		0.85995						0.105406			1.37898					0.115162
	1.28296	1.23972	0.640089	1.33132	1.38263	0.967465		0.787689						0.0819231			1.35034					0.170369
	0.688166	1.05006	0.600368	1.20074	1.2598	0.538932		1.40638						0.0998021			1.12536					0.320555
	0.713963	1.06252	0.686846	0.917014	1.24515	0.959766		0.41246						0.110743			1.20624					0.151373
	1.00872	1.09652	0.550386	1.38754	1.07453	1.15747		1.26655						0.121951			1.33535					0.213407
	0.627924	1.00008	0.579994	1.56381	1.07879	0.749143		1.10019						0.0952656			1.40377					0.183132
	0.679811	1.03657	0.858192	1.52404	1.44026	1.0127		0.770394						0.100336			1.18234					0.205393
	0.619862	0.935729	0.694322	1.34648	1.35684	0.645344		0.599488						0.169317			1.65442					0.201831
	0.719826	0.91814	0.640089	1.27139	1.72379	0.834107		0.424332						0.13009			1.19689					0.189514
	0.724956	0.821108	0.835766	1.34537	1.57731	0.611385		0.836499						0.127821			1.51581					0.166362
	0.740199	1.08553	0.759547	1.10863	1.20869	0.85033		0.541152						0.0545709			1.16172					0.258077
	0.765703	0.879591	0.381532	1.74469	1.58489	0.238257		0.652988						0.171318			1.22004					0.204057
	0.885308	0.779188	0.643607	1.31264	1.37238	0.894325		0.475486						0.132091			1.18264					0.188772
	0.986591	0.678345	0.426091	1.2762	2.10554	1.10151		0.724076						0.0801886			1.67802					0.306012
	1.03921	0.745476	0.685088	1.21442	1.41085	1.29137		0.395604						0.127555			1.36874					0.293991
	0.482082	1.19297	0.620888	1.77281	1.31911	0.731133		0.293735						0.135427			1.14584					0.192927
	0.489558	0.896741	0.572958	1.35573	1.12897	0.559829		0.704582						0.13009			1.42068					0.361664
	0.980141	0.795604	1.10957	1.30857	1.81294	0.747493		1.28721						0.0625764			1.13471					0.143211
	0.705461	0.763212	0.816418	1.06609	1.36775	0.587051		1.01385						0.0692477			1.59491					0.222311
	0.558154	1.21246	0.436498	1.02614	1.34426	0.747906		1.37105						0.113145			1.3168					0.280931
	0.765117	1.19502	0.615611	1.18631	1.84254	1.09876		1.13756						0.107541			1.17389					0.193966
	0.590107	1.07747	0.899232	1.06313	1.49944	1.17933		1.2494						0.143699			1.34411					0.239378
	0.592892	1.22858	1.03042	1.95148	1.32965	0.852805		0.832101						0.14103			1.70102					0.283157
	0.588788	0.959621	1.06823	0.931255	1.09254	1.14331		0.986884						0.126887			0.993277					0.106407
	0.802787	1.28018	0.768488	1.30505	1.2897	0.809085		0.81378						0.128355			1.19852					0.121841
	0.608869	0.998463	0.704875	1.37367	0.987667	0.948905		0.733897						0.111677			0.994909					0.223498
	0.726275	1.24764	0.909493	1.35203	1.21923	1.18015		0.47021						0.119549			1.22375					0.252586
	0.756616	0.83386	0.694175	1.15579	1.18206	0.880439		0.52327						0.115146			1.19392					0.274253
	0.652695	1.09139	1.01561	2.10314	1.19593	0.605749		0.512277						0.116347			1.38774					0.287016
	0.644633	0.926935	1.13404		1.22774	0.738007		0.45394						0.135026			1.04611					0.271582
	0.907294	1.08655	1.02485		1.20092	0.71271		0.473434						0.124352			1.47277					0.251399
	1.06589	0.944084	0.794432		1.99919	0.699237		0.738734						0.365051			1.33446					0.359438
	0.941739	1.04493	0.744303		1.55696	0.692088		0.703556						0.0881941			0.872029					0.210587
	1.15925	0.76497	0.810555		1.65092	0.740344		0.79194						0.0921968			1.07267					0.1349
	0.745916	0.945843	0.76072		1.45043	2.09482		1.08406						0.132224			1.08529					0.21029
	0.877539	0.899232	0.872263		1.79389	1.34073		0.694029						0.084725			1.03142					0.270394
	1.07937	1.076	0.761013		1.2492	1.58023		0.612533						0.114479			0.871733					0.250805
	0.827997	0.818177	0.653281		1.07626	0.956742		0.832541						0.129556			1.34826					0.240268
	0.751339	0.631148	0.850423		1.62133	1.89506		0.43254						0.0563054			0.840419					0.12377
	0.800734	0.762186	0.887653		1.66979	1.02315		0.648151						0.0541706			0.789961					0.197082
	0.930746	0.904656	0.853355		1.77521	1.21865		0.860244						0.0896618			1.00901					0.290429
	0.762332	1.0077	1.07248		1.71473	0.815272		1.44478						0.104872			1.1028					0.183429
	0.758814	1.57098	0.815099		1.42842	1.13726		0.401613						0.139696			0.758351					0.215039
	0.753098	0.937342	0.614585		1.4397	0.97269		0.568268						0.064311			0.942522					0.308238
	0.598462	1.12217	0.73844		1.83125	1.24807		0.561819						0.0708488			1.52665					0.28197
	0.801467	1.05548	1.12818		1.46652	1.62834		0.863908						0.0781872			1.7868					0.285235
	0.803959	1.01737	1.14167		1.47336	0.942443		1.11616						0.0595077			0.978881					0.133862
	0.700331	1.03467	0.749873		1.67552	1.24985		0.700918						0.143966			1.2374					0.217711
	0.8664	1.07146	0.857605		1.71066	1.79814		0.901431						0.110343			1.40777					0.298295
	0.603299	1.02543	0.901431		1.51461	2.20288		0.706927						0.157442			1.34203					0.242791
	0.641702	0.973839	0.64478		1.63409	1.01118		0.574571						0.119816			1.02103					0.345784
	0.626018	1.04537	0.377311		1.49278	0.401862		0.451302						0.151438			1.48465					0.220827
	0.555369	0.937635	0.80752		1.72305	1.27213		0.444559						0.174387			1.43256					0.151522
	0.820962	0.831075	0.646053		1.77022	0.935019		0.820082						0.136627			1.31532					0.252141
	0.646245	1.09022	0.830454		1.11584	0.900099		0.31704						0.126354			1.15593					0.309425
	0.936902	1.46633	0.646238		1.43434	0.885113		0.386223						0.15424			1.19392					0.0942373
	1.06164	0.981021	0.659		1.62743	1.08584		0.522244						0.123685			1.36399					0.173634
	0.610921	1.09183	0.801971		0.929221	1.23996		0.327593						0.0893949			1.14183					0.289687
	1.00447	0.895275	0.924782		0.940318	1.6579		0.191866						0.0612422			1.33134					0.222608
	1.42045	0.777722	0.65752		1.73471	1.02727		0.671016						0.0984678			1.12016					0.259412
	1.48934	0.581606	0.421146		1.61578	1.39779		1.14123						0.123552			1.2334					0.228544
	0.814512	1.06897	0.554314		0.9971	1.04212		1.28179						0.115546			1.22078					0.270394
	0.687872	1.04126	0.416707		1.23995	1.59439		1.0933						0.148636			1.25655					0.424736
	0.775231	1.09432	0.324044		1.57823	0.873977		0.767022						0.203607			1.63676					0.269356
	0.682303	1.09124	0.44556		0.898703	1.32726		0.944817						0.0836576			1.22835					0.274105
	0.721145	0.893076	0.707828		0.878728	1.32217		0.636278						0.0883275			1.05323					0.16933
	1.20411	1.00359	0.772563		1.01245	1.09711		1.5572						0.147835			1.34544					0.29503
	0.963725	0.930453	0.821206		0.876508	1.5218		0.431807						0.0996686			1.19986					0.343261
	0.605498	1.11103	0.943463		1.66109	1.50227		0.822281						0.124085			1.18042					0.277815
	0.590401	0.856872	0.384524		1.67145	1.07773		0.755736						0.0394939			1.38774					0.265794
	0.762039	0.777429	0.612761		1.87509	1.71413		0.818177						0.149703			1.20564					0.275143
	0.798976	0.842948	0.604253		1.7225	1.27611		0.834447						0.140096			1.14465					0.212516
	0.479297	0.816125	0.640874		1.87546	1.57885		1.19311						0.119015			1.12892					0.309277
	0.720998	0.987763	0.671022		2.75234	1.14949		1.2192						0.105806			1.04433					0.312838
	0.514182	0.88692	0.740935		1.8688	1.40246		0.550386						0.137161			1.17196					0.283899
	0.694029	0.836645	0.746854		1.70049	1.46763		0.65416						0.0970001			0.950091					0.257335
	0.55493	0.778602	0.805485		1.5479	1.30595		0.857752						0.105273			1.20401					0.276776
	0.791647	0.42184	0.591121		1.89543	1.28917		0.991867						0.085659			1.28534					0.15078
	0.691683	0.773325	0.422625		1.918	1.88063		0.779481						0.123952			1.17136					0.263419
	0.738587	1.03379	0.773858		2.0114	1.52564		0.755443						0.119416			1.04537					0.280486
	0.695787	0.724516	0.587791		1.51886	1.06453		1.34262						0.0645778			1.05457					0.232403
	0.72349	1.37912	0.660849		1.77928	0.924983		0.64991						0.0809891			0.970571					0.189959
	0.594358	0.864641	0.525831		1.70086	0.809635		0.773472						0.0983344			1.40525					0.208658
	0.791793	0.638477	0.459617		1.57768	0.916734		1.00008									0.94267					0.249766
	0.594944	0.593918	1.00875		1.62651	1.90125		0.539833									1.17344					0.267872
	0.73375	1.19311	0.794388		1.8688	1.08158		1.10622									0.965525					0.273956
	0.799269	1.17215	0.886866		1.71048	0.970765		0.835633									1.34144					0.163246
	0.82404	1.18447	0.838037		1.7336	1.45374		1.30931									1.19303					0.186397
	0.795165	0.817884	0.564672		1.71103	1.37538		0.901108									1.6801					0.228989
	0.734043	1.13961	1.01855		1.87675	1.1983		1.08625									1.26026
	0.556982	0.854674	0.797532		1.37182	0.997024		0.586127									0.953652
	0.762625	1.08949	0.798457		1.79482	0.7919		0.8889									1.10221
	0.740786	0.938661	0.661034		1.70382	1.47464		0.577249									1.15756
	0.531038	1.15119	0.749258		1.32188	0.983963		1.25345									1.26204
	0.565043	0.59128	0.533414		1.13156	1.20627		1.46485									1.08558
	0.637597	0.974718	0.502712		1.13045	1.34513		1.42102									1.17448
	0.805132	1.07996	0.405794		0.873179	1.3054		1.67312									1.78487
	0.727887	0.923564	0.495683		0.914055	1.1719		1.5958									0.937921
	0.5177	0.80777	0.559493		0.989332	1.27089		1.65333									1.51373
	1.31873	0.829463	0.539703		1.86325	1.0006		1.95092									1.46535
	0.739906	0.457751	0.492354		1.36165	1.20229		1.5172									1.48479
	0.791207	0.90832	0.804375		1.3831	1.15994		1.57657									1.00263
	0.614878	0.743717	0.440196		1.58193	1.45237		1.28286									1.1957
	0.811728	0.676293	0.665473		1.60746	1.46873		1.80591									1.34247
	0.760573	0.408795	0.481811		1.98551	1.21865		1.94408									1.33001
	1.16263	1.10561	0.479962		2.68446	1.49224		1.07497									1.22286
	0.742398	0.864787	0.597224		1.74229	1.37551		1.19389									1.14658
	0.96094	0.752951	0.715596		1.50721	1.0505		3.54783									1.35598
	0.556835	0.978675	0.946977		2.03138	1.49334		0.980824									1.2521
	0.748701	0.963285	0.55154		1.7778	1.11141		1.02947									1.24007
	0.841482	1.12979	0.44371		1.59192	0.767153		1.16597									1.32229
	1.24119	1.42836	0.440751		1.47207	0.6903		0.713932									1.38774
	0.513889	1.08817	0.936249		1.52312	1.16695		0.936249									1.08974
	0.572079	1.11426	0.588346		1.82626	0.984238		1.58378									1.37394
	0.544816	1.1232	0.919603		1.69679	1.09711		0.962328									1.5216
	0.81847	1.07703	0.578359		1.63243	1.3142		1.00783									0.947122
	0.751339	0.871676	0.915164		1.44691	0.890475		0.771453									1.57681
	0.699598	0.925909	0.554129		1.64556	0.793275		1.23643									0.927088
	0.637304	0.586736	0.868		1.12842	1.27405		1.09124									1.47723
	0.675414	0.90231	0.597224		1.08514	1.57816		0.854868									1.242
	0.625285	1.21862	0.680085		1.49537	1.04597		1.07478									1.38329
	0.942618	0.571786	0.946607		1.43156	1.50598		1.08699									1.11645
	0.875634	0.472995	0.802156		2.22484	1.067		2.34155									1.13649
	0.822134	0.981607	0.736681		1.58674	1.4866		1.8135									1.38403
	1.88406	0.8022	0.792908		2.19451	0.798087		1.6709									1.20001
	0.930453	1.14621	0.566891		1.3389	1.82577		1.69254									1.03053
	0.735216	1.40433	1.06831		1.97108	1.78109		1.49648									1.18145
	0.860976	1.24368	0.708568		1.87213	1.56139		1.45542									1.28831
	0.636718	1.14636	0.711342		1.84956	1.3861		1.46818									1.16305
	0.759254	1.1575	0.563747		1.38458	1.66272		1.21664									1.16958
	0.950533	0.845146	0.875584		1.62336	1.13863		2.60622									1.32229
	0.640236	1.1575	0.521392		1.51461	0.412035		1.79815									1.28222
	0.75427	0.964311	0.567816		1.07904	1.34101		1.90616
	0.661636	1.01825	0.764425		1.4114	1.0857		1.34926
	0.538513	0.859364	0.519727		1.12324	1.73586		1.82755
	0.689924	1.62199	0.415967		1.18557	1.23281		1.51054
	0.83386	1.43789	0.33884		1.22164	0.796712		1.06905
	0.62851	1.00037	0.589271		1.30376	1.16118		1.21553
	0.632614	1.53141	1.10049		1.04778	1.02205		1.13323
	0.505094	1.10444	0.658075		1.42823	0.883463		1.23125
	0.644633	1.16732	0.798272		1.10326	0.734845		1.05518
	0.650203	0.794139	0.477742		1.0831	0.425505		0.91091
	0.707806	1.2151	0.601478		1.66923	0.732578		0.895004
	0.87578	1.06779	0.548581		1.89044	0.676293		1.20869
	0.890291	0.626018	0.433908		1.82349	0.915942		1.07256
	1.03056	0.887946	0.470344		1.16948	0.893956		1.13878
	0.712057	0.808999	0.816398		1.89839	1.40814		1.06701
	0.839137	1.05092	0.658075		1.46504	1.18344		0.630886
	0.859657	1.05684	0.643278		1.62577	0.788422		1.07145
	1.3454	1.54956	0.986742		1.30857	0.684355		1.69734
	0.875341	0.928666	0.766644		1.4201	0.482815		1.10881
	1.6579	0.367878	0.572255		1.48021	1.27549		1.29506
	0.928401	1.28249	0.780701		1.52737	0.83943		1.39309
	1.05914	1.44747	0.669727		1.5196	0.163137		1.19426
	0.921805	1.1434	0.716706		1.68958	0.808796		1.25308
	0.994212	0.435202	0.589086		1.28693	0.660023		1.02096
	0.893076	1.49852	0.48847		1.35111	1.06046		0.808444
	0.988643	0.432798	0.609431		1.33945	0.937928		1.254
	0.904362	0.924412	0.512699		1.38884	0.648151		1.45024
	0.996118	0.792168	0.921268		1.45542	0.92972		1.15357
	0.883842	1.20166	0.801231		1.46005	0.294321		0.707828
	1.0099	0.80715	0.752033		1.31134	0.367168		0.769604
	0.88135	0.947532	0.747409		1.41732	1.05548		1.0709
	0.947602	1.21313	0.745189		1.86325	1.47204		1.21461
	0.946576	1.5786	0.710048		0.828605	0.671456		1.38088
	0.936755	1.06239	0.736126		1.06831	0.261928
	0.979702	1.26732	0.687298		1.13415	1.00579
	0.535582	1.22589	1.34889		1.54291	0.777429
	0.998316	1.35869	0.572255		1.7434	0.737561
	0.707806	0.987482	0.606657		1.03132	0.700624
	0.450569	0.971946	0.523612		0.811404	0.898793
	0.936609	1.03095	0.527311			0.809822
	0.750313	1.20777	1.07275			1.14225
	0.653134	0.800676	0.905732			0.847492
	0.895715	0.951416	0.903697			0.677905
	1.02089	0.963623	0.817877			0.804545
	0.441335	0.827865	0.576324			0.880764
	0.334336	1.39642	0.966397			0.926642
	0.395457	1.20074	0.920343			1.121
	0.785784	1.07016	0.582058			0.990401
	0.686846	1.04426	0.667138			1.06413
	1.00652	0.951231	0.575769			0.936316
	0.756762	1.02521	0.581133			0.625578
	0.883402	0.733907	0.394142			0.928694
	0.647565	1.14858	0.808075			0.70165
	1.03731	1.32355	1.1029			0.868745
	0.825506	1.39365	0.524721			0.985125
	0.926788	1.21183	0.834153			1.0996
	0.666033	1.25992	0.775337			0.845293
	0.986151	1.03446	0.746114			1.54211
	0.874901	0.769419	0.765904			0.978236
	0.729206	1.00394	0.763685			0.872409
	1.10854	1.06331	0.959184			1.02001
	0.577209	1.18816	0.731688			1.09139
	0.989522	1.17817	0.511774			1.26669
	1.11602	0.869295	0.493094			1.32884
	0.987617	1.17133	0.63477			1.2236
	1.00652	0.969172	1.07441			0.653574
	0.891171	1.27416	0.853204			0.811581
	0.678785	1.2381	0.897778			1.0181
	0.758228	0.773488	0.949196			1.21583
	1.3199	1.00505	0.580208			0.98234
	0.735509	1.25937	0.976385			0.966363
	1.11001	1.30302	0.755732			1.15061
	0.827118	0.907581	0.471084			0.993186
	1.104	0.837668	0.712082			1.04375
	1.03496	1.24069	0.541552			1.17274
	0.813047	0.801231	0.536004			1.16497
	0.83386	1.17725	0.717631			1.0288
	0.729793	1.12435	0.375277			1.12818
	0.983512	0.857828	0.609246			1.16365
	0.743424	1.15764	1.3807			0.943791
	0.919166	0.9553	0.620344			0.820669
	0.665007	0.390443	0.846545			1.28633
	0.995532	0.368988	0.799936			1.09462
	1.07952	0.704684	0.763685			1.00931
	0.657971	0.918309	0.669542			0.95537
	0.623673	0.156843	0.689702			0.807623
	0.615465	0.69895	0.750368			1.16717
	0.886041	1.30931	0.61535			0.943791
	1.01576	1.24883	0.55302			1.47512
	0.919166	0.921268	0.595005			1.18109
	0.804985	1.06646	0.509555			1.2088
	0.744157	0.926447	0.6172			0.906268
	0.731112	0.826755	0.651047			0.915062
	0.668085	1.1717	0.643463			0.921805
	0.972373	0.494204	0.347533			1.07028
	1.0417	1.21479	0.437422			0.918287
	0.72906	1.37977	0.542662			1.0033
	0.772299	0.952525	0.931071			0.900405
	0.973252	1.18354	0.831009			1.97846
	0.991867	0.894634	0.633476			1.78351
	0.894249	1.12675	0.76424			1.84053
	1.03701	1.30339	0.679345			1.00462
	0.862735	0.982488	0.810479			1.04537
	0.96563	1.20869	0.733537			0.878419
	0.867572	0.724844	0.855608			1.04859
	0.533237	0.85043	0.665103			0.669258
	0.606524	0.838777	0.910725			1.04903
	0.946576	0.700985	0.693956			0.544816
	0.743571	1.04223	0.714487			1.2856
	0.756323	0.944942	0.671762			0.915355
	0.880764	0.59593	0.751663			1.01649
	0.912131	0.867261	0.591676			0.996704
	0.739613	1.10123	0.76202			0.961087
	1.14885	0.971761	0.578359			1.08362
	1.02089	0.84969	0.718001			1.27871
	0.755443	0.934585	0.774597			0.915649
	0.898499	1.16245				1.10693
	0.751925	1.10419				0.598169
	0.871676	0.805115				0.792966
	0.868305	0.730023				0.958888
	0.720119	0.971021				0.787396
	0.959474	0.800676				0.953465
	0.793992	1.10696				1.08142
	0.63833	1.17003				0.848518
	0.823014	0.838407				0.958888
	0.866107	0.987112				0.644486
	0.794432	0.787729				0.758521
	0.64346	1.04297				0.926055
	1.00828	0.760541				0.498645
	0.506267	0.863931				0.906708
	0.910372	0.88964				0.50099
	0.693149	1.19223				1.55618
	0.782999	1.10234				0.624259
	0.648444	0.714672				1.77589
	0.827704	1.11048				1.11367
	0.695787	0.803266				0.869478
	0.75515	1.02669				0.73932
	0.832248	0.925707				0.326274
	0.753391	0.61535				0.394724
	0.80264	0.785695				0.982486
	0.626751	1.35573				1.02968
	1.12789	0.962513				1.2003
	2.3509	1.0217				1.14328
	0.649323	0.27725				1.05211
	1.03643	1.45431				1.41239
	1.37853	1.06405				0.80821
	1.17201	1.03391				1.03877
	0.900551	1.1127				0.68157
	1.15237	1.1865				1.16072
	1.41561	1.14155				0.746942
	0.983806	1.35961				1.12115
	0.870504	1.22922				1.01488
	0.804252	1.38199				0.737854
	1.21759	1.03224				0.959621
	0.859071	0.880947				0.924443
	0.914769	0.732057				0.738294
	0.978822	1.16412				1.01576
	1.17421	1.16837				0.872409
	0.779628	1.15135				1.57406
	0.972226	0.99488				0.902604
	1.43789	0.824351				0.882816
	0.744743	0.819172				0.717627
	1.10473	1.30006				0.912571
	0.679371	0.986927				1.27153
	0.807477	0.773673				0.719239
	1.20367	1.01171				0.871823
	0.790035	1.1606				0.823014
	0.994652	0.768864				0.71836
	1.17831	1.20536				0.757495
	1.01693	0.979344				0.508612
	0.664421	0.979344				1.43467
	0.955957	1.05555				1.29425
	0.985418	1.30376				1.49872
	0.868891	0.988222				1.22419
	0.872263	0.778297				1.35141
	1.02631	0.901293				1.59546
	1.01239	1.01486				0.736242
	1.14167	0.760171				1.1037
	0.742398	0.71948				1.52291
	1.08362	0.898888				1.45196
	0.938074	1.25049				1.32137
	0.667792	1.19907				1.52804
	0.955224	1.29673				1.26713
	0.404984	0.925152				1.24295
	0.941739	1.70104				1.3992
	0.901724	1.23125				1.19238
	1.27314	0.676386				1.32444
	0.845879	1.09864				1.31052
	1.17303	0.820837				0.853061
	0.948335	0.893524				1.22067
	0.716161	0.997655				0.787103
	0.789448	0.590011				0.974425
	1.01429	0.780886				0.844414
	0.947895	1.08884				0.886334
	0.883695	0.302034				0.765557
	0.947162					0.705168
	0.857752					0.817591
	0.927814					0.699452
	1.05973					1.32679
	0.893369					1.0483
	0.864201					1.27388
	0.95493					1.05709
	0.606231					1.02133
	0.595238					0.801028
	1.13316					0.978675
	0.753684					1.21012
	1.07879					0.993919
	0.919313					1.55662
	0.882963					0.239209
	0.901578					1.08098
	0.988203					0.464493
	0.969734					1.03115
	0.853648					0.451009
	0.79663					1.04038
	1.13199					0.762772
	1.13214					1.13331
	0.962113					1.07967
	0.721145					0.684061
	0.811141					0.987763
	0.700918					0.9391
	0.965484					0.963432
	0.927228					0.806744
	1.00843					1.15119
	0.775963					1.24925
	0.691244					0.928547
	0.851596					0.779921
	0.73976					1.01898
	1.04214					0.795898
	0.944817					0.875487
	0.73844					0.974865
	0.706341					0.842655
	0.833421					1.06897
	0.785637					1.02426
	0.755736					1.15383
	1.00125					1.09506
	0.876074					1.18989
	0.576476					0.878419
	0.736388					0.810995
	0.852035					0.641115
	0.695934					0.9926
	0.682596					0.628363
	0.848225					0.980434
	0.933677					0.933238
	0.560206					0.510664
	1.49051					0.925762
	0.996411					0.975011
	1.2258					0.790181
	0.938074					1.04141
	1.07703					1.09374
	1.0741					0.772592
	0.840163					0.877539
	1.25629					1.02397
	0.905975					0.803666
	0.805278					0.906854
	1.16453					0.580434
	1.04024					1.02573
	0.934557					1.0077
	0.878126					0.594358
	0.787689					0.761746
	0.734336					1.32825
	0.759694					0.880031
	1.11235					1.04038
	0.656652					0.724956
	1.00301					0.929573
	0.8771					1.11133
	0.725102					0.632321
	0.79795					0.773911
	0.799269					0.945843
	0.835912					0.840603
	0.503482					1.13595
	0.599781					0.785931
	0.317773					1.28589
	0.713669					0.849251
	0.904807					0.857752
	0.567631					0.651962
	0.80419					0.989375
	0.93218					1.1273
	0.843401					0.740932
	0.485696					0.921658
	0.539518					0.861416
	0.76498					0.540419
	0.607952					0.684794
	0.484586					0.927228
	0.88927					0.759987
	1.04593					0.557861
	0.633846					0.576476
	1.05203					0.560499
	1.0032					0.577942
	0.978789					0.717774
	0.53027					0.754124
	0.55043					0.731258
	1.11695					0.69652
	0.648272					0.728034
	0.697286					0.718067
	0.607027					0.921951
	0.575029					0.969588
	0.642908					1.02866
	0.552835					0.745769
	0.484586					1.05226
	0.844881					1.228
	0.659739					0.783146
	0.641799					0.738001
	0.482366					0.898939
	0.416152					0.917261
	0.388223					0.830196
	0.351232					1.18637
	0.360665					0.8236
	0.456657					0.479591
	0.750183					0.705754
	0.979529					0.606817
	0.693217					0.867426
	0.758321					0.675853
	0.697841					0.940127
	0.709308					0.927081
	0.863561					0.719093
	0.569111					0.758081
	0.624228					0.722171
	0.784955					0.645073
	0.909616					0.732284
	0.567261					0.637744
	0.610356					0.86083
	0.502896					0.615465
	0.660294					0.49117
	0.899443					0.457165
	0.422625					0.614146
	0.789764					0.679225
	0.710602					1.16893
	0.651601					1.06823
	0.754807					0.541885
	0.322009					0.563871
	0.796237					1.01796
	0.627557					0.680837
	0.542292					0.631441
	0.728358					0.758814
	0.588531					0.980581
	0.838592					0.829316
	0.378421					0.625725
	0.790504					0.804106
	0.717446					1.11587
	0.664178					0.785637
	0.345684					0.748554
	0.80419					0.891904
	0.747964					0.817591
	0.4672					0.955517
	0.735942					0.927814
	0.504746					0.73463
	1.21202					0.72305
	0.670097					0.864787
	0.753142					0.632174
	0.74334					0.735362
	0.667693					0.766436
	0.758691					0.862442
	0.481072					0.835033
	0.755732					1.2642
	0.735757					0.883989
	0.652896					0.620009
	0.460911					1.01415
	0.431133					0.835912
	0.517878					0.934117
	0.710972					0.857605
	0.570221					0.548041
	0.575399					0.989669
	0.771083					1.2686
	0.542107					0.632321
	0.59223					0.59597
	0.710787					0.999342
	0.70191					1.05519
	0.626447					0.863615
	0.712452					0.799855
	0.901478					1.32195
	0.644943					0.65973
	0.72133					1.39553
	0.432428					0.842362
	0.642539					0.737268
	0.57096					0.76028
	0.399136					1.20396
	1.16911					1.0675
	0.500122					1.0055
	0.651416					1.14079
	0.652896					0.90231
	0.625523					0.974865
	0.5926					0.917261
	0.434093					0.66486
	0.536004					1.11118
	0.715226					0.78168
	0.614425					0.862442
	0.40339					0.870504
	0.601108					1.20161
	0.614425					1.0719
	0.733537					0.955224
	0.519727					0.946429
	0.459247					0.747675
	0.410973					1.19473
	0.675646					0.8878
	0.4463					1.09256
	0.589086					0.787103
	0.586312					1.00345
	0.543032					0.533237
	0.53175					1.18271
	0.582243					0.827851
	0.706349					1.06515
	0.666953					0.492343
	0.560973					0.835619
	0.588531					1.01239
	0.52879					0.912424
	0.593525					0.857605
	0.521022					0.694029
	0.554499					0.73888
	0.577249					0.694175
	0.258569					1.14599
	0.602958					1.14562
	0.567076					1.18927
	0.617015					1.0598
	0.555979					0.563192
	0.63551					1.41936
	0.575584					1.25382
	0.430579					0.524721
	0.482181					0.928481
	0.711342					1.08144
	0.535819					0.467015
	0.535449					0.82583
	0.603698					1.21646
	0.472564					0.954375
	0.539518					1.24346
	0.631441					0.789764
	0.471454					0.976385
	0.552835					0.59556
	0.794018					0.813253
	0.865781					0.947902
	0.607027					1.13175
	0.773488					0.948456
	0.566706					1.1704
	0.875399					1.09716
	0.519912					1.27102
	0.536743					0.693402
	0.578544					1.02521
	0.871515					1.08699
	0.751108					1.66905
	0.84747					0.775152
	0.598334					0.655855
	0.563192					0.750923
	0.459432					0.858753
	0.655116					0.938284
	0.6799					1.05277
	0.473488					1.1926
	0.623118					0.865781
	0.600184					0.741305
	0.44704					0.91313
	0.663624					0.732242
	0.461651					0.862267
	0.44519					0.862637
	0.544512					1.0659
	0.583352					1.14155
	0.699135					0.697286
	0.413932					0.923857
	0.457767					0.800306
	0.519727					0.956225
	0.448149					0.944942
	0.839332					0.985263
	0.69932					1.21202
	0.310542					0.994696
	0.686003					0.913315
	0.555054					0.649752
	0.501232					1.09254
	0.565227					1.07423
	0.55302					1.24587
	0.306658					0.842476
	0.520467					1.33187
	0.555794					0.913315
	0.467755					1.29525
	0.298705					1.02299
	0.686003					0.912945
	0.406164					1.32299
	0.587422					0.897408
	0.554129					1.02558
	0.55302					1.35203
	0.571885					1.23643
	0.857273					0.476078
	0.439456					0.809184
	0.57096					0.599259
	0.836743					0.713562
	0.572995					1.0241
	0.585942					0.852649
	0.611096					0.839147
	0.609061					0.697656
	0.729283					0.836003
	0.63514					0.779961
	0.29556					0.898888
	0.31905					0.606287
	0.743155					1.07182
	0.698395					0.962883
	1.13656					0.474968
	0.642169					1.10308
	0.626262					0.89186
	0.621454					1.07645
	0.620714					0.696546
	0.674721					1.16097
	0.648457					1.03224
	0.461836					1.29044
	0.44445					0.927371
	0.488285					0.935879
	0.780146					0.821946
	0.609801					0.965103
	0.650307					1.14211
	0.613315					0.905362
	0.584277					1.09642
	0.616275					1.13674
	0.738161					0.925522
	0.679345					0.950491
	0.664918					0.799012
	0.651786					1.08606
	0.452033					0.889825
	0.442046					0.938284
	0.714117					0.827125
	0.786805					0.540443
	0.438902					0.962513
	0.709123					0.708753
	0.383415					0.672871
	0.355486					0.420221
	0.520097					1.00394
	0.496793					1.09217
	0.549136					1.09679
	0.516213					0.815288
	0.42466					0.539148
	0.382675					1.00653
	0.692662					1.17484
	0.678605					1.15505
	0.494388					1.17965
	0.587052					0.845251
	0.562822					0.968987
	0.576324					0.998025
	0.756287					0.776447
	0.490134					0.732982
	0.454808					0.9553
	0.51085					1.09365
	0.541737					0.687298
	0.424475					0.963068
	0.582243					0.800861
	0.551725					1.14451
	0.685818					0.80789
	0.806965					1.00894
	0.824166					0.698395
	0.782551					1.08847
	0.505671					1.03557
	0.651786					0.911465
	0.444265					0.791243
	0.550245					0.845806
	0.781626					0.975275
	0.515289					0.71948
	0.619604					0.356226
	0.579838					0.813808
	0.880023					1.11621
	0.705239					1.41418
	0.728173					1.44987
	0.787729					1.34278
	0.628482					0.774043
	0.809739					1.0032
	0.628667					0.936064
	0.523612					0.91202
	0.67768					0.672317
	0.835078					1.08477
	0.819727					0.860787
	0.817322					0.808629
	0.570406					0.773303
	0.674351					0.999689
	0.555239					0.802711
	0.526941					0.82879
	0.569666					1.02281
	0.517693					0.921268
	0.367878					0.746669
	0.387299					0.91165
	0.511035					1.04389
	0.542292					1.2037
	0.641059					0.93403
	0.501972					0.780516
	0.493649					1.08458
	0.650677					1.08699
	0.74408					0.859492
	0.42281					1.41621
						0.874844
						1.14525
						1.09716
						0.78551
						1.33243
						1.48169
						1.22608
						1.15616
						1.35333
						1.22663
						0.82657
						0.863931
						1.40178
						1.31707
						1.19389
						1.08902
						1.31596
						0.867076
						0.987112
						0.956779
						1.14303
						1.05518
						0.830639
						1.00228
						0.387669
						0.868555
						0.718371
						0.897224
						1.03317
						0.595745
						0.855238
						0.99895
						0.763315
						0.968802
						0.868555
						0.664733
						0.917939
						0.835448
						1.28841
						0.956595
						0.936434
						1.1828
						1.32151
						1.29691
						1.1164
						1.1926
						0.852834
						1.21294
						1.06313
						1.32188
						1.29969
						0.986188
						0.943093
						1.05962
						1.24032
						0.823426
						1.27786
						1.13193
						0.589641
						1.03206
						1.00117
						1.00191
						1.24069
						0.594265
						1.17762
						1.08421
						0.909985
						0.879653
						0.843956
						1.21609
						0.761281
						0.602033
						0.904252
						1.89062
						1.65961
						0.924597
						1.28286
						0.671762
						1.20518
						0.766089
						0.563007
						0.481626
						1.51794
						1.55992
						1.33409
						0.798272
						0.658815
						1.56843
						0.666768
						1.34334
						1.47558
						0.978419
						0.557089
						1.03261
						1.6807
						1.00524
						0.9762
						1.15727
						1.19926
						0.930331
						1.09827
						1.45394
						0.973795
						0.938099
						1.04445
						0.799382
						0.866706
						0.964733
						0.555794
						0.72133
						0.80456
						0.864116
						0.642539
						0.772378
						1.31116
						0.941428
						1.08126
						0.612206
						1.96461
						0.958629
						0.642539
						1.0008
						1.1114
						0.854868
						0.664363
						0.666768
						0.815103
						0.978234
						1.10807
						1.12324
						1.13027
						1.21257
						1.04371
						0.846915
						0.883537
						1.01356
						1.03095
						1.01689
						0.666213
						0.609431
						0.991551
						0.852279
						0.691367
						0.861897
						0.442046
						0.454993
						0.879283
						1.00283
						0.951786
						0.634955
						0.604068
						0.59519
						0.758136
						1.13878
						0.908691
						1.38107
						0.969726
						1.35111
						1.39272
						1.27731
						1.12749
						1.1238
						1.29155
						0.95456
						0.629037
						0.860232
						1.15524
						0.855978
						1.26566
						1.45191
						0.861897
						0.508445
						1.1582
						0.893524
						1.07885
						0.417077
						1.23865
						1.19001
						0.939209
						0.935325
						0.821206
						0.816213
						0.726509
						0.841367
						0.87059
						0.898518
						0.597779
						0.694141
						0.897408
